# Supplementary material for: Flux sampling and graph neural networks for improved gene essentiality prediction in mammalian genome-scale metabolic models
Source: NPJ Syst Biol Appl. 2026 May 8;12:107. doi: 10.1038/s41540-026-00738-8 (PMC13369363; doi:10.1038/s41540-026-00738-8)
Supplement: Supplementary file 2 — Supplementary Data 1 [file 41540_2026_738_MOESM2_ESM.xlsx]

## Sheet: essentiality_comparison
Gene_ID	Mouse_symbol	Model_reactions	FBA_Essentiality	CRISPR_Essentiality	FluxGAT_Essentiality	impc_n_sig	impc_best_p	impc_top_mp_terms	impc_top_disease	impc_top_phenodigm	Enriched_GO_Terms
100771382	LOC100771382	['MAOX', '13DAMPPOX', 'PTRCOR', '42A12BOOX']	0	0	0	None	None	None	None	None
100751853	Fdx1	['1a_25VITD3Hm', '25VITD2Hm', '1a_24_25VITD2Hm', 'P45027A16m', '1a_25VITD2Hm', 'VITD2Hm', 'P45027A11m', 'P45027A15m', '25VITD3Hm', 'P45027A14m', '25HVITD3c', 'P45011A1m', 'P45027A13m', 'VITD3Hm', '24_25VITD2Hm', 'P45027A1m', '24_25VITD3Hm', '1a_24_25VITD3Hm', 'P45027A12m']	0	0	0	8	1.24451e-13	abnormal lens morphology; abnormal lens morphology; abnormal lens morphology; abnormal retina morphology; increased grip strength; abnormal lens morphology; cataract; preweaning lethality, complete penetrance	None	None
100773278	Fdxr	['1a_25VITD3Hm', '25VITD2Hm', '1a_24_25VITD2Hm', 'P45027A16m', '1a_25VITD2Hm', 'P45027A11m', 'VITD2Hm', 'P45027A15m', '25VITD3Hm', 'P45011B11m', 'P45027A14m', 'P45011A1m', '25HVITD3c', 'P45027A13m', 'VITD3Hm', '24_25VITD2Hm', 'P45011B21m', 'P45011B12m', 'P45027A1m', '24_25VITD3Hm', '1a_24_25VITD3Hm', 'P45027A12m']	0	0	0	3	0	preweaning lethality, complete penetrance; preweaning lethality, complete penetrance; preweaning lethality, complete penetrance	Optic Atrophy-Ataxia-Peripheral Neuropathy-Global Developmental Delay Syndrome	42.92
100756680	Slc25a21	['2AMADPTm', '2OXOADPTm']	0	0	0	30	1.64186e-14	abnormal joint morphology; absent pinna reflex; abnormal snout morphology; abnormal cranium morphology; decreased body weight; abnormal cranium morphology; decreased body weight; abnormal joint morphology; abnormal snout morphology; decreased body weight	Mitochondrial Dna Depletion Syndrome 18	37.115
100689064	Ldha	['GLXO1', '2HBO', 'MCLOR', 'HPYRR2x', 'LDH_Lm', 'LDH_L']	0	0	0	15	0	extramedullary hemopoiesis; hyperplasia; hyperplasia; extramedullary hemopoiesis; hyperplasia; preweaning lethality, complete penetrance; extramedullary hemopoiesis; extramedullary hemopoiesis; hyperplasia; increased lean body mass	Glycogen Storage Disease Due To Lactate Dehydrogenase M-Subunit Deficiency	37.205
100770347	Ldhb	['GLXO1', '2HBO', 'MCLOR', 'HPYRR2x', 'LDH_Lm', 'LDH_L']	0	0	0	1	3.3437e-05	absent pinna reflex	Lactate Dehydrogenase B Deficiency	0
100769710	Ldhd	['2HBO', 'HPYRRx', 'LDH_D']	0	0	0	None	None	None	None	None
100751672	LOC100751672	['2HBO', 'MCLOR', 'HPYRR2x', 'LDH_Lm', 'LDH_L']	0	0	0	None	None	None	None	None
100775004	Slc16a1	['D_LACtm', 'ACETONEt2', 'PYRt2m', 'ACACt2', 'ACt2m', '2HYOXPLCte', 'PYRt2p', '2HBt2', 'BTNt2', 'ACt2r', 'L_LACtm', 'L_LACt2r', 'D_LACt2', 'BUTt2m', 'PYRt2r', 'BUTt2r', '2OBUTt2m', 'ACETONEt2m', 'LAC_Ltx', 'BTNt2m', 'ACACt2m']	0	0	0	None	None	None	None	None
100761641	Dbi	['IVCOAACBP', 'HDCACBP', 'HDDACBP', 'HTDCACBP', '2MB2COAc']	0	0	0	None	None	None	None	None
100767929	Adh5	['ALCD22_L', 'ALCD21_D', 'ALCD22_D', 'ALCD1', 'LALDO', 'FAOXOHMC10DC10c', 'FALDH', 'ALCD21_L', '34DHOXPEGOX']	0	0	0	2	1.92558e-05	abnormal vocalization; decreased exploration in new environment	Amed Syndrome, Digenic	24.715
100774015	Slc16a10	['TRPt', '34DHPHEt', 'PHEtec', 'TYRt']	0	1	1	None	None	None	None	None
100763332	Aldh3b2	['4HOXPACDOXy', 'MACOXO', 'LCADi', '34DHPLACOX', '3M4HDXPAC', 'ALDD19xrm', '34DHXMANDACOX', 'GLACO', 'ALDD19x', '3M4HPORx', 'GCALDD', 'ALDD2y', 'ALDD2x', '34DHXMANDACOXy', '34DHPLACOXy', '3MOX4HOXPGALDOX', '4HOXPACDOX', 'ALDD19y', '3MOX4HOXPGALDOXy', 'LCADi_D', '34DHMORy', 'ALDD20x']	0	0	0	None	None	None	None	None
100768220	Hpd	['34HPPOR', 'PPOR']	0	0	0	1	3.99804e-05	head bobbing	Tyrosinemia, Type Iii	62.965
100765485	Abat	['APAT2rm', '3AIBTm', '3AIBt1m', 'AIBAKGAT', 'ABTArm']	0	0	0	3	0	preweaning lethality, complete penetrance; preweaning lethality, complete penetrance; preweaning lethality, complete penetrance	Gaba-Transaminase Deficiency	0
100751162	Coq6	['COQ6m', '3DPHBH1', '3DPHBH2']	0	1	1	15	0	abnormal tail bud morphology; abnormal forebrain development; abnormal forebrain development; embryonic lethality prior to tooth bud stage; preweaning lethality, complete penetrance; abnormal embryo size; abnormal tail bud morphology; embryonic growth retardation; embryonic growth retardation; preweaning lethality, complete penetrance	Full Schwannomatosis	30.885
100774578	Kdsr	['COQ6m', '3DPHBH1', '3DPHBH2']	1	1	1	None	None	None	None	None
100759566	Haao	['3HAO']	0	0	0	2	1.14129e-08	increased circulating glucose level; increased bone mineral content	Vertebral, Cardiac, Renal, And Limb Defects Syndrome 1	49.475
100759780	Hibch	['3HPCOAHYDm', '3HBCOAHLm']	0	0	0	33	0	abnormal embryo size; abnormal neural tube morphology; preweaning lethality, complete penetrance; abnormal neural tube closure; abnormal hindbrain development; abnormal midbrain development; abnormal embryo size; abnormal forebrain development; abnormal midbrain development; abnormal embryo size	3-Hydroxyisobutyryl-Coa Hydrolase Deficiency	12.085
100763623	LOC100763623	['3HCO3_NAt']	0	0	0	None	None	None	None	None
100769821	Kyat1	['KYNAKGATm', 'KYNAKGAT', '3HKYNAKGAT']	0	0	0	11	1.53612e-07	decreased circulating alkaline phosphatase level; decreased circulating serum albumin level; hyperactivity; abnormal retina inner nuclear layer morphology; abnormal retina inner nuclear layer morphology; abnormal skin coloration; decreased total retina thickness; hyperactivity; decreased total retina thickness; preweaning lethality, incomplete penetrance	None	None
100761742	Ddc	['5HXKYNDCL', 'HISDC', 'PHYCBOXL', '5HLTDL', '3HXKYNDCL', 'TYRCBOX', 'LTDCL', '3HLYTCL']	0	0	0	3	7.14563e-07	abnormal tooth morphology; preweaning lethality, complete penetrance; decreased mean corpuscular hemoglobin concentration	Aromatic L-Amino Acid Decarboxylase Deficiency	62.725
100766212	Slc25a13	['ASPGLUm', '3SALAASPm']	0	0	None	None	None	None	Citrin Deficiency, Adolescent Or Adult Onset	56.6
100768097	Slc25a12	['ASPGLUm', '3SALAASPm']	0	0	None	1	1.34088e-05	preweaning lethality, complete penetrance	Developmental And Epileptic Encephalopathy 39 With Leukodystrophy	39.785
100751520	Csad	['3SALACBOXL', 'LCYSTCBOXL']	0	0	1	None	None	None	None	None
100762297	Got1	['ASPTA', 'LCYSTAT', 'EHGLAT', 'TYRTA', '3SALATAi', 'PHETA1', 'CYSTA']	0	0	0	7	0	embryonic lethality prior to tooth bud stage; preweaning lethality, complete penetrance; decreased lymphocyte cell number; prolonged RR interval; decreased leukocyte cell number; decreased circulating glucose level; decreased basophil cell number	None	None
100762838	Got2	['LCYSTATm', 'TYRTAm', 'EHGLAT2m', 'EHGLATm', 'PHETA1m', 'ASPTAm', 'CYSTAm', '3SALATAim', 'KYNAKGATm']	0	0	0	39	0	small kidney; abnormal forebrain development; abnormal heart morphology; small spleen; embryonic growth retardation; hemorrhage; hemorrhage; abnormal heart morphology; preweaning lethality, complete penetrance; abnormal visceral yolk sac morphology	Developmental And Epileptic Encephalopathy 82	21.125
100764994	Aldh4a1	['GSADHm', 'P5CDm', '4HGLSDm', 'ALDD19yrm', 'GCALDDm', 'GLACOm', 'NABTNOm', 'IMACTD_m', 'PHCDm']	0	0	0	4	1.52081e-06	abnormal locomotor behavior; preweaning lethality, incomplete penetrance; preweaning lethality, incomplete penetrance; preweaning lethality, incomplete penetrance	Hyperprolinemia Type 2	28.92
100689351	Slc1a4	['THRSERNaEx', 'ALASERNaEx', 'SERALANaEx', 'SERCYSNaEx', 'CYSALANaEx', 'CYSTHRNaEx', 'THRCYSNaEx', 'ALACYSNaEx', 'CYSSERNaEx', '4HPROLTASCT1', 'ASPPROASCT1', 'ASNTHRNaEx', 'ALATHRNaEx', 'THRALANaEx', 'GLUPROASCT1', 'SERTHRNaEx']	0	0	0	5	0	process of degenerative change; process of degenerative change; improved glucose tolerance; increased red blood cell distribution width; decreased circulating serum albumin level	Spastic Tetraplegia, Thin Corpus Callosum, And Progressive Microcephaly	66.135
100769643	LOC100769643	['ESTSULT', 'NRPPHRSULT', 'DOPASULT', 'TRIODTHYSULT', '4NPHSULT', 'TYMSULT']	0	0	0	None	None	None	None	None
100689208	Abcc1	['BILDGLCURte', 'ANDRSTRNGLCte', 'TSTSTERONEGLCte', 'ESTRADIOLGLCtabc', '5ADTSTSTERONEGLCte', 'BILGLCURte', 'ESTRIOLGLCte', 'AHANDROSTANGLCte', 'FOLABCCte']	0	0	0	None	None	None	Deafness, Autosomal Dominant 77	0
100757130	Slc25a38	['5AOPtm']	0	0	1	3	0	preweaning lethality, complete penetrance; decreased locomotor activity; abnormal behavior	Anemia, Sideroblastic, 2, Pyridoxine-Refractory	0
100689407	Slc19a1	['5MTHFt2', 'FOLt2', 'THFt2', '5FTHFt2']	0	0	0	None	None	None	Immunodeficiency 114, Folate-Responsive	55.195
100765774	LOC100765774	['25DHBO', 'MMSOR', '5HOXINDACTO2OX', 'PYDXDH']	0	0	0	None	None	None	None	None
100756509	Aldh7a1	['ALCD19m', 'BETALDHxm', 'LCADi', 'ALDD19xrm', 'ALDD20x', 'ALDD19x', 'GCALDD', 'ALDD2x', '5HOXINDACTOX', 'BAMPPALDOX', 'AASAD3m', 'MMSDHm', 'ALCD19', 'THP2CDH', 'AASAD3', 'NABTNO', 'BETALDHy', 'TXB2DH', 'BETALDHx', 'LCADi_D', 'IMACTD']	0	0	0	None	None	None	Epilepsy, Early-Onset, 4, Vitamin B6-Dependent	49.355
100757658	LOC100757658	['FAOXC15NADx', 'ALCD19m', 'LCADi', 'ALDD19xrm', 'GLACO', 'FAOXOHMC10DC10c', 'ALDD20x', 'ALDD19x', 'GCALDD', 'ALDD2x', '5HOXINDACTOX', 'ALDD21', 'BAMPPALDOX', 'MMSDHm', 'ALDD19y', 'FAOXC15NADPx', 'NABTNO', 'TXB2DH', 'ALCD19', 'LCADi_D', 'ALDD2y', 'IMACTD']	0	0	0	None	None	None	None	None
100689330	Folr1	['5MTHFt']	0	1	1	11	0	small testis; preweaning lethality, complete penetrance; enlarged heart; preweaning lethality, complete penetrance; embryonic lethality prior to tooth bud stage; abnormal kidney morphology; embryonic growth retardation; embryonic growth retardation; preweaning lethality, complete penetrance; abnormal cholesterol homeostasis	Neurodegeneration Due To Cerebral Folate Transport Deficiency	0
100770462	A4galt	['A4GALTg']	0	0	0	None	None	None	None	None
100771969	A4gnt	['A4GNT1g', 'A4GNT2g']	0	0	0	None	None	None	None	None
100750893	Aacs	['ACCOAL2', 'PPADCOAL', 'PPADCOALm', 'PCSm', 'PCS', 'AACOAT', 'ACOAS']	0	1	0	6	1.4002e-07	hyperactivity; hyperactivity; hyperactivity; hyperactivity; hyperactivity; hyperactivity	None	None
100771752	LOC100771752	['AATAi', 'KYNAKGATm']	0	0	0	None	None	None	None	None
100772592	Abo	['ABO1g', 'ABO4g', 'ABO5g', 'ABO7g', 'ABO6g', 'ABO8g', 'ABO9g', 'ABO3g', 'ABO2g']	0	0	0	3	0	abnormal testis morphology; abnormal skin morphology; small testis	None	None
100761706	LOC100761706	['IMACTD', 'ABUTD', 'RADH2', 'ALDD19xrm', 'GLACO', 'NABTNO', 'GCALDD', 'ALDD19x', 'RADH', 'ALDD2x', 'ALDD20x']	0	0	0	None	None	None	None	None
100752445	Slc6a12	['GLYBt4_2_r', 'ABUTt4_2_r']	0	0	0	None	None	None	None	None
103163371	LOC103163371	['ACACT10m', 'ACACT1rm', 'ACACT1r', 'ACACT1x']	0	1	None	None	None	None	None	None
100760000	LOC100760000	['ACACT1r']	0	1	None	None	None	None	None	None
100757947	Hadha	['3HDH163n3m', '3HAD161n9m', '3HDH81n3m', '3HDH120m', '3HDH183n3m', '3HDH180m', '3HDHMPm', '3HDH60m', '3HDH181n9m', '3HAD50m', '3HAD141n5m', '3HDH70m', '3HAD142n6em', '3HDH90m', '3HDH143n3m', '3HDH162n6em', '3HDH184n3m', '3HDHDMNm', '3HAD140m', '3HAD200m', '3HDH162n6m', '3HDH204n6m', 'ACACT1rm', '3HAD120m', '3HAD181m', '3HDH123n3m', '3HDHDMHPm', '3HAD130m', '3HDH226n3m', '3HDH2251n3m', '3HDH160m'…	0	0	0	None	None	None	Long-Chain 3-Hydroxyacyl-Coa Dehydrogenase Deficiency	68.865
100753124	Acacb	['ACCOAC', 'ACCOACm']	1	0	0	None	None	None	None	None
100756415	Slc33a1	['GAO1', 'GAO2', 'ACCOAtr', 'ACCOAgt', 'GAO1g', 'GAO2g']	0	1	1	None	None	None	Autosomal Dominant Spastic Paraplegia Type 42	43.165
100769754	Acss1	['ACCOALm', 'ACSm']	0	0	0	None	None	None	None	None
100752083	Galk2	['ACGALK', 'GALK']	0	0	0	18	0	abnormal kidney morphology; cataract; abnormal lens morphology; increased circulating alkaline phosphatase level; increased circulating alkaline phosphatase level; persistence of hyaloid vascular system; abnormal retina morphology; abnormal lens morphology; cataract; abnormal vitreous body morphology	None	None
100753186	LOC100753186	['ACGAM2E']	0	0	0	None	None	None	None	None
100761974	Gnpnat1	['ACGAM6PSi']	0	1	1	None	None	None	Rhizomelic Dysplasia, Ain-Naz Type	17.875
100758117	Nagk	['AMANK', 'ACGAMK']	0	0	0	4	2.06527e-06	increased neutrophil cell number; decreased circulating serum albumin level; decreased circulating total protein level; increased fasting circulating glucose level	None	None
100762575	Pgm3	['ACGAMPM']	0	1	1	1	1.79188e-07	preweaning lethality, complete penetrance	Pgm3-Cdg	61.31
100752487	Pigl	['ACGPID']	0	0	0	3	0	preweaning lethality, complete penetrance; prenatal lethality prior to heart atrial septation; abnormal vibrissa morphology	Coloboma, Congenital Heart Disease, Ichthyosiform Dermatosis, Impaired Intellectual Development, And Ear Anomalies Syndrome	17.855
100752620	Nags	['ACGSm']	0	0	0	None	None	None	Hyperammonemia Due To N-Acetylglutamate Synthase Deficiency	58.33
100770679	Ache	['ACHEe']	0	0	0	12	0	hemorrhage; small heart; no spontaneous movement; no spontaneous movement; no spontaneous movement; abnormal heart morphology; no spontaneous movement; hemorrhage; increased neutrophil cell number; preweaning lethality, incomplete penetrance	None	None
100770013	Slc18a3	['ACHVESSEC']	0	0	0	None	None	None	Presynaptic Congenital Myasthenic Syndromes	55.67
100773325	Acly	['ACITL']	0	1	0	None	None	None	None	None
100767837	Nans	['ACNAM9PL2', 'ACNAM9PL']	0	0	0	12	0	abnormal skin morphology; embryonic lethality prior to tooth bud stage; prenatal lethality prior to heart atrial septation; abnormal eye morphology; preweaning lethality, complete penetrance; preweaning lethality, complete penetrance; preweaning lethality, complete penetrance; abnormal skin morphology; decreased lean body mass; decreased lean body mass	Spondyloepimetaphyseal Dysplasia, Genevieve Type	0
100757887	Slc17a5	['GLCURtly', 'IDOURtly', 'ACNAMlt']	0	0	0	None	None	None	Salla Disease	47.905
100764540	Nanp	['ACNAMPH']	0	0	0	3	None	preweaning lethality, incomplete penetrance; preweaning lethality, incomplete penetrance; preweaning lethality, incomplete penetrance	None	None
100766218	Npl	['ACNMLr']	0	0	0	None	None	None	None	None
100752768	Acot12	['ACOATE160m', 'GLUTCOAm', 'ACOATE140m', 'ACOATE120m', 'ACOATE161m', 'ACOATE180m', 'ACOATE181m', 'ACOATE1813m', 'ACOATE184m', 'ACOATE1832m', 'ACOATE1831m', 'ACOATE1812m', 'ACOAHi']	0	0	0	3	8.94845e-07	abnormal vocalization; decreased cardiac muscle contractility; dilated heart left ventricle	None	None
100766043	Acox2	['AMACR2p', 'ACOX2x', 'ACOX22x']	0	0	0	1	2.4985e-06	abnormal locomotor behavior	Bile Acid Synthesis Defect, Congenital, 6	35.855
100773599	Acp1	['ACP1_FMN', 'FMNALKPle']	0	0	0	None	None	None	None	None
100765000	Slc25a20	['DMHPTCRNt', 'OCD11CRNCACT', 'SUBERCACT', 'C81CRNtm', 'C4tmc', 'EICOSTETCRNt', 'C9BRxtc', 'ADRNCRNt', 'LNLNCGCRNt', 'C161CRNt', 'MALCRNt', 'PTDCACRNt', 'C4DCCACT', 'C180CRNt', 'TTDCRNt', 'C160CRNt', 'ACRNtm', 'C161CRN2t', 'DMNONCRNt', 'LGNCCRNt', 'C204CRNt', 'C2tcx', 'LNLNCACRNt', 'STRDNCCRNt', 'DCSPTN1CRNt', 'LNLCCRNt', 'NRVNCCRNt', 'C8CRNt', 'LNELDCCRNt', 'RTOTALCRNt', 'ELAIDCRNt', 'C181CRNt',…	0	0	0	1	0	preweaning lethality, complete penetrance	Carnitine-Acylcarnitine Translocase Deficiency	30.43
100763738	Slc16a13	['ACtg']	0	0	0	None	None	None	None	None
100765891	LOC100765891	['ETOHMO', 'P4502E1', 'ACTNMO', 'ACTLMO', 'P4502C18']	0	0	0	None	None	None	None	None
100756254	Ada	['DADAe', 'ADAe', 'DADA', 'ADA']	0	0	0	None	None	None	Severe Combined Immunodeficiency Due To Adenosine Deaminase Deficiency	50.235
100761966	Slc29a2	['DADNt4', 'GSNt', 'INSt', 'URIt', 'DCYTt', 'CYTDt', 'DURIt', 'ADNt', 'DINt', 'CSNt', 'DGSNt', 'GUAt', 'URAt', 'THYMDt1', 'THYMt', 'ADEt', 'HYXNt']	0	0	0	None	None	None	None	None
100754792	LOC100754792	['ADNtm', 'INStm', 'URItm', 'GSNt', 'CYTDtm', 'INSt', 'URIt', 'THYMDtm', 'CYTDt', 'ADNt', 'DCYTtm', 'URAt', 'GUAt', 'GSNtm', 'THYMDt1', 'THYMt', 'ADEt', 'HYXNt']	0	0	0	None	None	None	None	None
100758717	Cmpk1	['UMPK4n', 'CYTK14', 'CYTK5n', 'CYTK3n', 'CYTK10', 'CYTK5', 'UMPK5', 'CYTK14n', 'CYTK7n', 'CYTK4n', 'CYTK11', 'CYTK6', 'NDPK6', 'CYTK12n', 'NDPK5', 'CYTK12', 'UMPK5n', 'UMPK2', 'NDPK3', 'UMPK', 'CYTK1', 'URIDK2', 'CYTK8n', 'ADKd', 'NDPK10', 'UMPK3', 'UMPK6', 'CYTK13', 'CYTK3', 'UMPK2n', 'CYTK1n', 'CYTK6n', 'NDPK1', 'UMPK7', 'UMPKn', 'CYTK9', 'CYTK2n', 'UMPK3n', 'DADK1', 'UMPK4', 'CYTK10n', 'CYTK1…	1	0	0	5	0	polycystic kidney; preweaning lethality, complete penetrance; abnormal retina vasculature morphology; abnormal retina blood vessel morphology; increased circulating iron level	None	None
100760312	Ak3	['ADK1m', 'ADK3m']	0	0	0	1	7.72461e-05	decreased grip strength	None	None
100736551	Adk	['ADNK1', 'DADNK']	0	0	0	15	0	abnormal spleen morphology; enlarged thymus; abnormal skin morphology; abnormal thymus morphology; enlarged thymus; abnormal lung morphology; enlarged lung; abnormal thymus morphology; preweaning lethality, complete penetrance; decreased exploration in new environment	Hypermethioninemia Due To Adenosine Kinase Deficiency	52.895
100751684	LOC100751684	['DAD2te', 'DINt3e', 'THMDt4', 'DURIt3e', 'ADNt4', 'URIt4', 'CYTDt4', 'DGSNte', 'DCYTte']	0	0	0	None	None	None	None	None
100758335	LOC100758335	['GSNt4', 'URIt5', 'GSNt5', 'CYTDt5', 'INSt4', 'INSt5', 'ADNt5', 'THMDt5']	0	0	0	None	None	None	None	None
100750995	Crot	['SUCCCROT', 'SUBERCROT', 'ADPCOACROT', 'MALCOAMTp', 'C81_5ZCPTx', 'CSNAT2x', 'SEBCOACROT']	0	0	0	2	5.21715e-07	abnormal coat/hair pigmentation; abnormal coat/hair pigmentation	None	None
100754978	Adpgk	['ADPGK']	0	0	0	6	7.1109e-06	increased grip strength; increased grip strength; decreased total body fat amount; increased lean body mass; increased bone mineral content; increased bone mineral density	None	None
100765665	Aprt	['ADPT']	0	0	0	3	1.04548e-06	abnormal retina morphology; increased respiratory quotient; preweaning lethality, incomplete penetrance	Adenine Phosphoribosyltransferase Deficiency	72.205
100765307	Slc25a17	['NADHtpu', 'ADPtx', 'FADtx', 'AMPtp', 'COAtp']	0	0	0	None	None	None	None	None
100766757	Cpt2	['PTDCACRNCPT2', 'CLPNDCPT2', 'C161CPT2', 'LGNCCPT2', 'LNLNCGCPT2', 'TTDCPT2', 'HPDCACRNCPT2', 'C181CPT2', 'NRVNCCPT2', 'C160CPT2', 'EICOSTETCPT2', 'TETPENT3CPT2', 'DLNLCGCPT2', 'C204CPT2', 'LNLNCACPT2', 'DCSPTN1CPT2', 'LNLCCPT2', 'STRDNCCPT2', 'RTOTAL3CRNCPT2', 'LNELDCCPT2', 'TETPENT6CPT2', 'C161CPT22', 'TMNDNCCPT2', 'C4CRNCPT2', 'ARACHCPT2', 'OCD11CRNCPT2', 'RTOTALCRNCPT2', 'ADRNCPT2', 'C226CPT…	0	0	0	3	9.55316e-07	increased circulating phosphate level; abnormal vertebrae morphology; preweaning lethality, incomplete penetrance	Carnitine Palmitoyltransferase Ii Deficiency, Infantile	21.26
100689060	Adsl	['ADSL2', 'ADSL1']	1	1	1	9	0	microphthalmia; embryonic lethality prior to organogenesis; preweaning lethality, complete penetrance; preweaning lethality, complete penetrance; preweaning lethality, complete penetrance; abnormal retina morphology; abnormal retina vasculature morphology; abnormal retina blood vessel morphology; abnormal retina vasculature morphology	Adenylosuccinase Deficiency	0
100766691	B3gnt2	['AG13T1g', 'AG13T12g', 'AG13T8g', 'M13N14N3T4g', 'AG13T4g', 'AG13T15g', 'AG13T11g', 'AG13T7g', 'AG13T18g', 'M1613N3xN3T2g', 'B3GNT11g', 'AG13T10g', 'AG13T14g', 'M16N1216N3T2g', 'AG13T3g', 'M16N12N3T2g', 'M13N14N3T1g', 'B3GNT12g', 'M16N16N3T2g', 'M13N14N3T3g', 'AG13T17g', 'M1613N1614N3T2g', 'AG13T6g', 'AG13T2g', 'AG13T13g', 'AG13T9g', 'M1613N1614N3T1g', 'M1613N3xN3T1g', 'AG13T5g', 'M13N14N3T2g', …	0	1	0	None	None	None	None	None
100762253	B4gat1	['AG13T3g', 'AG13T1g', 'AG13T12g', 'AG13T8g', 'AG13T17g', 'AG13T6g', 'AG13T4g', 'AG13T15g', 'AG13T11g', 'AG13T2g', 'AG13T13g', 'AG13T9g', 'AG13T7g', 'AG13T18g', 'AG13T5g', 'AG13T16g', 'POGLCNACTg', 'AG13T10g', 'AG13T14g']	0	0	0	6	0	preweaning lethality, complete penetrance; preweaning lethality, complete penetrance; embryonic lethality prior to organogenesis; embryonic lethality prior to tooth bud stage; preweaning lethality, complete penetrance; hyperactivity	Walker-Warburg Syndrome	60.385
100773213	B3gnt3	['AG13T1g', 'AG13T12g', 'AG13T8g', 'B3GNT38g', 'B3GNT31g', 'M13N14N3T4g', 'AG13T4g', 'AG13T15g', 'AG13T11g', 'M16N1216N3T1g', 'AG13T7g', 'AG13T18g', 'M1613N3xN3T2g', 'B3GNT36g', 'AG13T10g', 'AG13T14g', 'M16N1216N3T2g', 'AG13T3g', 'M16N12N3T2g', 'B3GNT32g', 'M13N14N3T1g', 'M16N16N3T2g', 'M13N14N3T3g', 'AG13T17g', 'M1613N1614N3T2g', 'AG13T6g', 'AG13T2g', 'AG13T13g', 'AG13T9g', 'M1613N1614N3T1g', 'B…	0	0	0	None	None	None	None	None
100771907	Amdhd2	['AGDC']	0	0	0	6	0	preweaning lethality, complete penetrance; preweaning lethality, complete penetrance; preweaning lethality, complete penetrance; increased freezing behavior; enhanced contextual conditioning behavior; impaired glucose tolerance	None	None
100752066	Agmat	['AGMTm']	0	0	0	None	None	None	None	None
100757875	Agpat5	['AGPAT1', 'AGPAT1m']	0	0	0	21	0	small seminal vesicle; enlarged spleen; enlarged spleen; enlarged thymus; abnormal heart morphology; abnormal seminal vesicle morphology; abnormal heart morphology; abnormal thymus morphology; abnormal spleen morphology; abnormal spleen morphology	None	None
100755485	Aldh18a1	['GLU5Km', 'AGPRim', 'G5SDym']	0	0	0	None	None	None	Cutis Laxa, Autosomal Dominant 3	18.58
100759906	Agxt2	['AGTim', 'D3AIBTm']	0	0	0	1	1.79188e-07	preweaning lethality, complete penetrance	Beta-Aminoisobutyric Aciduria	37.94
100753688	Etnppl	['AGTim', 'ETHPL']	0	0	0	3	1.93524e-05	abnormal tooth morphology; abnormal tooth morphology; tremors	None	None
100771278	Agxt	['AGTix', 'SPTx', 'SPAm']	0	0	0	None	None	None	Primary Hyperoxaluria Type 1	80.895
100750969	Ahcy	['SEAHCYSHYD', 'AHC']	0	1	None	8	0	embryonic lethality prior to tooth bud stage; preweaning lethality, complete penetrance; preweaning lethality, complete penetrance; embryonic lethality prior to organogenesis; preweaning lethality, complete penetrance; increased grip strength; increased basophil cell number; increased basophil cell number	Hypermethioninemia With S-Adenosylhomocysteine Hydrolase Deficiency	26.27
100767631	Ahcyl1	['SEAHCYSHYD', 'AHC']	0	0	None	6	2.13036e-07	increased circulating alkaline phosphatase level; increased bone mineral content; increased circulating thyroxine level; increased mean platelet volume; abnormal cornea morphology; abnormal retina morphology	None	None
100754476	Ahcyl2	['SEAHCYSHYD', 'AHC']	0	0	None	None	None	None	None	None
100750895	Atic	['AICART', 'IMPC']	0	1	1	None	None	None	None	None	'de novo' IMP biosynthetic process (GO:0006189); 'de novo' XMP biosynthetic process (GO:0097294); XMP biosynthetic process (GO:0097293); XMP metabolic process (GO:0097292)
100758991	Paics	['AIRCr', 'PRASCS']	0	1	1	6	0	embryonic growth retardation; preweaning lethality, complete penetrance; preweaning lethality, complete penetrance; prenatal lethality prior to heart atrial septation; embryonic growth retardation; preweaning lethality, complete penetrance	Phosphoribosylaminoimidazole Carboxylase Deficiency	22.325
100770598	Slc25a11	['AKGMALtm', 'AKGGHTRDtm']	0	0	0	3	0	preweaning lethality, complete penetrance; preweaning lethality, complete penetrance; preweaning lethality, complete penetrance	Hereditary Pheochromocytoma-Paraganglioma	0
100766192	Slc25a10	['MALTSULtm', 'AKGMALtm', 'FUMSO4tm', 'MALSO4tm', 'OXAPItm', 'FUMSO3tm', 'SUCCt2m', 'FUMTSULtm', 'FUMtm', 'MALSO3tm', 'AKGPItm', 'MALtm']	0	0	1	6	2.68591e-08	decreased total retina thickness; decreased total retina thickness; increased circulating amylase level; increased grip strength; abnormal retina blood vessel morphology; increased grip strength	Mitochondrial Dna Depletion Syndrome 19	0
100750672	Slc13a3	['SUCCt4_2', 'SUCCt4_3', 'CITt4_3', 'AKGt4_3']	0	0	0	6	1.57594e-13	increased circulating creatinine level; increased neutrophil cell number; increased monocyte cell number; decreased lymphocyte cell number; increased pulmonary ventilation; increased circulating creatinine level	Leukoencephalopathy, Acute Reversible, With Increased Urinary Alpha-Ketoglutarate	24.775
100770100	LOC100770100	['DHCHOLOR', 'AKR1C1', 'AKR1C42', 'AKR1C41']	0	0	0	None	None	None	None	None
100770348	Akr1d1	['AKR1D2', 'AKR1D']	0	0	0	6	5.53766e-07	hyperactivity; increased grip strength; decreased fasting circulating glucose level; hyperactivity; persistence of hyaloid vascular system; hyperactivity	Bile Acid Synthesis Defect, Congenital, 2	0
100760626	Cndp2	['GLYGLYCNc', 'ALAALACNc', 'NBAHH_ir', 'GLYLEUHYDROc']	0	0	0	13	0	anophthalmia; abnormal skin morphology; enlarged lymph nodes; abnormal liver morphology; enlarged lymph nodes; abnormal testis morphology; abnormal lymph node morphology; enlarged heart; abnormal pancreas morphology; abnormal lymph node morphology	None	None
100760826	Slc15a1	['ALAALAPEPT1tc', 'GLYLEUPEPT1tc', 'GLYSARPEPT1tc', 'LEULEUPEPT1tc', 'GLYPROPEPT1tc', 'GLYGLYPEPT1tc', 'LEUGLYPEPT1tc', 'GLYPHEPEPT1tc', 'PROGLYPEPT1tc']	0	0	0	9	0	abnormal skin morphology; enlarged thymus; abnormal thymus morphology; decreased heart rate; increased total body fat amount; increased total body fat amount; abnormal coat/ hair morphology; decreased lean body mass; increased lung tissue damping	None	None
100763902	Slc1a5	['ALAASNNaEx', 'ASNCYSNaEx', 'THRSERNaEx', 'THRGLNNaEx', 'ALASERNaEx', 'SERCYSNaEx', 'GLNALANaEx', 'ALAGLNNaEx', 'ASNGLNNaEx', 'CYSALANaEx', 'SERALANaEx', 'GLNSERNaEx', 'CYSTHRNaEx', 'THRCYSNaEx', 'ALACYSNaEx', 'ASNALANaEx', 'SERGLNNaEx', 'CYSSERNaEx', 'GLNCYSNaEx', 'GLNTHRNaEx', 'SERASNNaEx', 'ASNSERNaEx', 'ASNTHRNaEx', 'CYSASNNaEx', 'ALATHRNaEx', 'THRALANaEx', 'CYSGLNNaEx', 'SERTHRNaEx', 'GLNAS…	0	0	0	None	None	None	None	None
100751194	Slc6a14	['THRt4', 'CYSt4', 'LEUATB0tc', 'VALATB0tc', 'HISt4', 'ASNt4', 'LYSATB0tc', 'PHEt4', 'GLNt4', 'LYSt4', 'ARGt4', 'TRPt4', 'ALAATB0tc', 'METATB0tc', 'METt4', 'LEUt4', 'PHEATB0tc', 'ILEt4', 'ALAt4', 'SERATB0tc', 'THRATB0tc', 'TYRt4', 'ASNATB0tc', 'ARGATB0tc', 'GLYt4', 'TRPATB0tc', 'SERt4', 'ILEATB0tc', 'GLNATB0tc', 'TYRATB0tc', 'VALt4']	0	0	0	4	0	abnormal epididymis morphology; enlarged epididymis; increased mean corpuscular hemoglobin concentration; increased mean corpuscular hemoglobin	Cystic Fibrosis	27.76
100752849	Gcat	['ALASm', 'GLYATm']	0	0	0	None	None	None	None	None
100769795	Slc38a4	['METt4', 'THRt4', 'CYSt4', 'ALAt4', 'HISt4', 'ASNt4', 'PROt4', 'HIStiDF', 'SERt4', 'GLNt4', 'GLYt4']	0	0	0	None	None	None	None	None
100760506	Gpt	['ALATA_L']	0	0	0	None	None	None	None	None
100767098	Slc38a5	['ALAtN1', 'ASNtN1', 'GLNtN1', 'SERtN1', 'HIStN1', 'GLYSNAT5tc']	0	0	0	None	None	None	None	None
100768258	Slc7a7	['PHEyLATthc', 'HISyLATthc', 'GLNyLATthc', 'SERLYSNaex', 'HISyLATtc', 'METyLATthc', 'LEUyLAThtc', 'ALAyLATthc']	0	0	0	12	0	embryonic growth retardation; preweaning lethality, complete penetrance; preweaning lethality, complete penetrance; abnormal placenta size; preweaning lethality, complete penetrance; preweaning lethality, complete penetrance; abnormal embryo size; abnormal embryo size; abnormal embryo size; preweaning lethality, complete penetrance	Lysinuric Protein Intolerance	60.875
100689106	Akr1a1	['GLYALDORy', '34DHPEAR', 'GLYALDORym', 'PPDOy', 'ALCD2yf', 'SBTR', 'ALR2', 'ALR3']	0	0	0	None	None	None	None	None
100751272	Akr1b1	['GLYALDORy', 'XYLR', 'GLYALDORym', 'PPDOy', 'GALOR', 'ARABR', 'SBTR', 'ALR2', 'ALR3', 'ALR', 'LALDO2x', 'PPDOx']	0	0	0	None	None	None	None	None
100758278	LOC100758278	['AMACRPRISTp', 'AMACRTMTDp', 'AMACRp', 'AMACRDMNm', 'AMACRDMHPm', 'AMACRTMHDp']	0	0	0	None	None	None	None	None
100689450	Gne	['UAG2EMAr', 'AMANK', 'UAG2EMAi']	0	1	0	19	0	prenatal lethality prior to heart atrial septation; abnormal placenta morphology; abnormal placenta morphology; edema; preweaning lethality, complete penetrance; embryonic growth retardation; microphthalmia; abnormal heart morphology; abnormal heart morphology; microphthalmia	Sialuria	39.09
100769239	Slc25a26	['AMETt2m']	0	1	1	None	None	None	Combined Oxidative Phosphorylation Deficiency 28	0
100751632	Anpep	['AMPTASECGe', 'AMPTASECG']	0	0	0	3	6.24215e-07	cornea deposits; abnormal cornea morphology; increased cardiac muscle contractility	None	None
100765567	Slc27a5	['STRDNCtr', 'ARACHDt2', 'FATP9t', 'STRDNCtl', 'FATP1t', 'FATP4t', 'LNLNCAt', 'LNLCt', 'CDCHCLr', 'FATP5t', 'OCDCEAtr', 'FATP7t', 'DLNLCGt', 'LNELDCt', 'FATP6t', 'CDCHCL', 'CHCS', 'LNLNCGt', 'FATP8t']	0	0	0	None	None	None	None	None
100754190	Slc27a2	['FACOAL206', 'FATP1t', 'LGNCt', 'FACOAL245_2', 'FACOAL245_2x', 'FATP7t', 'FACOAL224', 'OCDCAtr', 'FACOAL244_1x', 'FACOAL244_1', 'FACOAL191', 'ARACHFATPc', 'FATP6t', 'FAOXC15ATPx', 'FACOAL260', 'FACOAL260x', 'FACOAL220x', 'ELAIDt', 'FATP9t', 'FACOAL2252', 'FACOAL2252x', 'FACOAL245_1', 'FACOAL245_1x', 'FACOAL224x', 'VLCSr', 'DDCAte', 'FACOAL206x', 'DCATDc', 'VLCSp', 'FACOAL240', 'FATP8t', 'VLCS2r'…	0	0	0	None	None	None	None	None
100765865	Slc27a4	['FACOAL220x', 'FACOAL260x', 'FATP9t', 'FACOAL2252', 'FACOAL2252x', 'FACOAL245_1', 'FACOAL245_1x', 'FACOAL224x', 'FATP1t', 'FACOAL245_2', 'FACOAL245_2x', 'FATP7t', 'FACOAL224', 'FACOAL220', 'FACOAL244_1x', 'FACOAL240', 'FACOAL240x', 'LINOFATPtc', 'FACOAL244_1', 'FACOAL246_1', 'ARACHFATPc', 'FACOAL246_1x', 'FATP6t', 'FACOAL2251', 'FACOAL2251x', 'PALFATPtc', 'FATP3t', 'FATP2t', 'FATP8t', 'FACOAL260…	0	0	0	None	None	None	Ichthyosis Prematurity Syndrome	60.23
100754671	LOC100754671	['ARD1_cho']	0	0	0	None	None	None	None	None
100774865	Azin2	['ARGDCm']	0	0	0	None	None	None	None	None
100750727	Arg1	['ARGN']	0	0	0	None	None	None	Argininemia	67.505
100760459	Arg2	['ARGNm']	0	0	0	16	0	abnormal heart morphology; abnormal spleen morphology; enlarged heart; abnormal thymus morphology; abnormal spleen morphology; small spleen; enlarged thymus; abnormal heart morphology; abnormal heart shape; abnormal thymus morphology	None	None
100756687	Asl	['ARGSL']	0	0	0	None	None	None	Argininosuccinic Aciduria	60.36
100762274	Ass1	['ARGSS']	0	0	0	None	None	None	Citrullinemia, Classic	54.41
100758204	LOC100758204	['ORNHISt2m', 'LYSARGtm', 'ARGHIStm', 'LYStm', 'ARGHISt2m', 'LYSCITRt2m', 'ORNt3m', 'HISCITRtm', 'LYSCITRtm', 'CITRHIStm', 'ORNARGtm', 'ARGCITRtm', 'LYSHIStm', 'ARGCITRt2m', 'ARGORNtm', 'CITRt2m', 'ORNHIStm', 'HIStm', 'LYSHISt2m', 'LYSORNtm', 'ORNt4m', 'ORNLYStm', 'ARGtm', 'CITRtm', 'ARGLYStm']	0	0	0	None	None	None	None	None
100767312	Enoph1	['ARS_cho']	0	0	0	None	None	None	None	None
100754567	Arsa	['ARSA']	0	0	0	None	None	None	Metachromatic Leukodystrophy	57.93
100754434	Asrgl1	['ASNNm', 'ASNN']	0	0	0	None	None	None	None	None
100770731	Slc7a8	['CYSGLYex', 'LKYNRtr2', 'VALPHELAT2tc', 'ILEPHELAT2tc', 'THRPHELAT2tc', 'ASNPHELAT2tc', 'TYRPHELAT2tc', 'LEUPHELAT2tc']	0	0	0	2	8.48615e-07	decreased circulating fructosamine level; short tibia	None	None
100760225	Asns	['ASNS1']	0	0	0	5	4.76719e-06	abnormal retina pigmentation; abnormal retina pigmentation; decreased hemoglobin content; abnormal glucose homeostasis; increased heart weight	Asparagine Synthetase Deficiency	30.495
100689232	Cad	['DHORTS', 'ASPCTr', 'CBPS']	1	1	1	7	0	embryonic lethality prior to organogenesis; preweaning lethality, complete penetrance; preweaning lethality, complete penetrance; preweaning lethality, complete penetrance; decreased prepulse inhibition; limb grasping; decreased prepulse inhibition	Developmental And Epileptic Encephalopathy 50	0
100769399	Nat8l	['ASPNATm']	0	0	0	None	None	None	N-Acetylaspartate Deficiency	44.595
100769790	Ttpal	['AVITE1t']	0	0	0	None	None	None	None	None
100756438	B3galnt1	['B3GALT3g']	0	0	0	None	None	None	None	None
100751197	B3galt4	['B3GALT42g', 'B3GNT37g', 'B3GNT313g', 'B3GALT41g', 'B3GALT43g', 'B3GALT44g', 'B3GNT311g']	0	0	0	None	None	None	None	None
100755714	B3galt5	['B3GNT315g', 'B3GALT5g', 'B3GNT314g']	0	0	0	None	None	None	None	None
100774815	Gcnt3	['CORE4GTg', 'B3GNT34g', 'CORE2GTg']	0	0	0	None	None	None	None	None
100757919	B3gnt5	['B3GNT51g']	0	0	0	None	None	None	None	None
100756252	Baat	['CCCT1', 'DCCGTx', 'GCT', 'CCGTx', 'CCCT2', 'CCTTx', 'DCCTTx']	0	0	0	9	0	abnormal lymph node morphology; increased circulating alkaline phosphatase level; increased circulating alkaline phosphatase level; decreased circulating cholesterol level; decreased circulating HDL cholesterol level; increased circulating triglyceride level; increased mean corpuscular volume; cataract; improved glucose tolerance	Hypercholanemia, Familial 3	28.8
100752840	Hlcs	['BACCL', 'BACCLm', 'BTNPLm', 'BTNPL']	0	0	0	7	0	embryonic lethality prior to organogenesis; preweaning lethality, complete penetrance; decreased circulating calcium level; abnormal locomotor behavior; decreased exploration in new environment; abnormal coat/hair pigmentation; decreased circulating phosphate level	Holocarboxylase Synthetase Deficiency	38.665
100765478	Slc6a6	['TAURtcx2', 'BALABETAtc', 'TAUBETAtc', 'TAURt4_2_r']	0	0	0	20	0	enlarged lymph nodes; abnormal lymph node morphology; increased circulating phosphate level; impaired pupillary reflex; prolonged RR interval; decreased heart rate; increased circulating phosphate level; decreased thigmotaxis; decreased thigmotaxis; prolonged RR interval	Hypotaurinemic Retinal Degeneration And Cardiomyopathy	55.62
100760747	Slc32a1	['BALAVECSEC', 'GLYVESSEC', 'GABAVESSEC']	0	0	0	None	None	None	Generalized Epilepsy With Febrile Seizures Plus, Type 12	68.165
100759730	Bbox1	['BBHOX']	0	0	0	16	0	abnormal forebrain morphology; unresponsive to tactile stimuli; enlarged heart; abnormal midbrain morphology; unresponsive to tactile stimuli; abnormal hindbrain morphology; unresponsive to tactile stimuli; male infertility; abnormal neural tube closure; unresponsive to tactile stimuli	None	None
100773731	Alg1	['BDMT']	0	1	1	11	0	preweaning lethality, complete penetrance; increased eosinophil cell number; increased eosinophil cell number; abnormal coat/hair pigmentation; abnormal cholesterol homeostasis; increased basophil cell number; abnormal coat/hair pigmentation; increased lymphocyte cell number; increased basophil cell number; abnormal coat/hair pigmentation	Congenital Disorder Of Glycosylation, Type Ik	18.335
100774298	Slco1b3	['BILDGLCURt', 'LEUKTRC4t', 'TRIODTHYt', 'BILIRUBt2', 'THYOXt', 'PROSTGE2t', 'CHOLATEt', 'ESTRADIOLGLCt', 'BILGLCURt', 'TCHOLAt', 'ESTRONESt', 'DHEASt', 'GCHOLAt']	0	0	0	None	None	None	None	None
100768002	Pigb	['BMTer', 'H3MTer']	0	0	0	1	4.92771e-15	abnormal vocalization	Developmental And Epileptic Encephalopathy 80	0
100774047	Bpnt1	['BPNT', 'BPNT2']	0	0	0	None	None	None	None	None
100755324	Btd	['BTND1n', 'BTNDm', 'BTNDe', 'BTND1']	0	0	0	None	None	None	Biotinidase Deficiency	60.99
100765026	Slc5a6	['LIPOti', 'PNTOt1', 'BTNt3i', 'H2Ot', 'PNTOt5']	0	1	0	1	2.4536e-10	increased circulating bilirubin level	Sodium-Dependent Multivitamin Transporter Deficiency	0
100762944	Upb1	['BUP2', 'UPPN']	0	0	0	3	6.38466e-07	decreased lean body mass; increased total body fat amount; decreased body length	Beta-Ureidopropionase Deficiency	0
100766362	Tm7sf2	['C14STRr']	1	0	0	4	1.85683e-08	decreased circulating serum albumin level; decreased lymphocyte cell number; increased eosinophil cell number; increased vertical activity	None	None
100769988	Abcd1	['DOCOSCOAtxc', 'PMTCOAtxc', 'LGNCCOAtcx', 'STRDNCCOAtxc', 'STCOATxc', 'DCSPTN1COAtxc', 'NRVNCCOAtxc']	0	0	0	3	1.80737e-06	cataract; abnormal lens morphology; increased blood uric acid level	Adrenomyeloneuropathy	62.905
100764429	Nsdhl	['C3STDH1r', 'C4STMO2Pr', 'C3STDH1Pr', 'C4STMO2r']	0	0	0	None	None	None	Congenital Hemidysplasia With Ichthyosiform Erythroderma And Limb Defects	57.26
100767580	Hsd17b7	['HSD17B7r', 'HSD17B9r', 'C3STKR2r']	1	1	1	None	None	None	None	None
100762198	Crat	['CSNATr', 'CSNAT2m', 'CSNAT2x', 'CSNAT3x', 'CSNATm', 'C81_5ZCPTx', 'CSNATer', 'MALCOAMTp', 'CSNATp', 'CRNCARtp', 'MALCOAMTm']	0	0	0	1	0	small lymph nodes	Neurodegeneration With Brain Iron Accumulation 8	0
100689391	Cmah	['ACNAO', 'CACNAO', 'CACNAO2']	0	0	0	2	2.86337e-06	decreased circulating alkaline phosphatase level; increased circulating total protein level	None	None
100766754	Abcc4	['PROSTGE1t3', 'PROSTGE2t3', 'CAMPt', 'CGMPt', 'ESTRADIOLGLCtabc', 'FOLABCCte']	0	0	0	None	None	None	None	None
100765077	Carns1	['CARNS', 'CARNS1', 'HCARNS']	0	0	0	None	None	None	None	None
100773774	Cat	['CAT2p', 'CATm', 'CATp', 'CAT']	0	0	0	None	None	None	Acatalasemia	71.265
100760467	Cps1	['CBPSam']	0	0	0	7	0	preweaning lethality, complete penetrance; increased lymphocyte cell number; decreased circulating potassium level; decreased neutrophil cell number; increased circulating HDL cholesterol level; increased grip strength; increased circulating cholesterol level	Carbamoyl-Phosphate Synthetase 1 Deficiency	72.45
100750801	Cdipt	['CDIPTr']	1	1	0	7	0	preweaning lethality, complete penetrance; embryonic lethality prior to organogenesis; increased total body fat amount; increased total body fat amount; decreased circulating lactate dehydrogenase level; decreased lean body mass; decreased lean body mass	None	None
100761973	Cds1	['CDS']	0	0	0	4	0	hypoplasia; microphthalmia; male infertility; abnormal eye morphology	None	None
100761349	Cds2	['CDSm']	0	0	0	3	0	preweaning lethality, complete penetrance; preweaning lethality, complete penetrance; decreased body weight	None	None
100763715	Cerk	['CERK']	0	0	0	None	None	None	None	None
100689038	Cert1	['CERT2gt', 'CERT1rt', 'CERT2rt', 'CERT1gt']	0	1	1	2	4.32379e-06	decreased mean corpuscular hemoglobin; preweaning lethality, incomplete penetrance	Neurodevelopmental Disorder With Hypotonia, Speech Delay, And Dysmorphic Facies	35.025
100766001	Slc15a2	['CGLYt3_2_']	0	0	0	None	None	None	None	None
100762824	Ch25h	['CH25H']	0	0	0	3	0	abnormal testis morphology; small testis; abnormal ovary morphology	None	None
100756785	Chat	['CHATn', 'CHAT']	0	0	0	None	None	None	Myasthenic Syndrome, Congenital, 6, Presynaptic	63.575
100760987	Phospho1	['CHLP', 'ETHP']	0	0	0	None	None	None	None	None
100689303	Pcyt1a	['CHLPCTD']	0	0	None	None	None	None	Leber Congenital Amaurosis	14.92
100770553	Pcyt1b	['CHLPCTD']	0	0	None	None	None	None	None	None
100766177	Slc44a1	['CHLtm']	0	0	0	17	0	abnormal retina outer nuclear layer morphology; abnormal retina outer nuclear layer morphology; abnormal coat appearance; increased vertical activity; abnormal coat appearance; increased heart rate; decreased prepulse inhibition; abnormal eye posterior chamber depth; decreased total retina thickness; abnormal coat appearance	Neurodegeneration, Childhood-Onset, With Ataxia, Tremor, Optic Atrophy, And Cognitive Decline	28.855
100756998	Slc10a1	['GCHOLAt2', 'DHCHOLESTANATEt', 'THCHOLSTOICt', 'CHOLATEt2', 'ESTRONESt2', 'TCHOLAt2']	0	1	0	9	0	necrosis; abnormal gallbladder morphology; small seminal vesicle; abnormal skin morphology; abnormal liver morphology; enlarged gallbladder; abnormal seminal vesicle morphology; cataract; abnormal vitreous body morphology	Hypercholanemia, Familial, 2	64.61
100772204	Chdh	['CHOLD2m']	0	0	0	3	0	female infertility; male infertility; decreased circulating alanine transaminase level	None	None
100759060	Lipa	['CHOLESTle', 'SE1']	0	0	0	None	None	None	Cholesteryl Ester Storage Disease	64.405
100764885	Slc5a7	['CHOLt4']	0	0	0	8	0	preweaning lethality, complete penetrance; increased grip strength; increased grip strength; increased grip strength; abnormal hair growth; increased grip strength; decreased total body fat amount; decreased circulating fructosamine level	Presynaptic Congenital Myasthenic Syndromes	48.145
100761164	Slc22a2	['DEBRISOQUINEt', 'CHOLtu', 'PROSTGE2t2', 'DOPAtu', 'HISTAtu', 'NRPPHRtu', 'PROSTGF2t', 'SRTNtu']	0	0	0	None	None	None	None	None
100755796	LOC100755796	['CRNt', 'LYSt4', 'CHOLtu', 'CRNtuNa']	0	0	0	None	None	None	None	None
100774216	Sult2b1	['CHSTEROLSULT', 'PRGNLONESULT']	0	0	0	None	None	None	Ichthyosis, Congenital, Autosomal Recessive 14	0
100761226	Abca1	['VITEtl', 'CHSTEROLt', 'CHSTEROLtg']	0	0	0	10	0	unresponsive to tactile stimuli; unresponsive to tactile stimuli; preweaning lethality, complete penetrance; preweaning lethality, complete penetrance; unresponsive to tactile stimuli; abnormal embryo size; preweaning lethality, complete penetrance; unresponsive to tactile stimuli; abnormal embryo size; abnormal retina morphology	Hypoalphalipoproteinemia, Primary, 1	81.895
100759029	Stard3	['CHSTEROLt1']	0	0	0	3	2.26642e-08	decreased hemoglobin content; increased mean corpuscular volume; decreased hemoglobin content	None	None
100767335	Slc13a2	['SUCCt4_2', 'SUCCt4_3', 'CITt4_3', 'CITt4_2']	0	0	0	None	None	None	None	None
100754900	Slc13a5	['SUCCt4_2', 'CITt4_4']	0	0	0	4	9.01963e-08	increased grip strength; short tibia; increased grip strength; increased leukocyte cell number	Non-Specific Early-Onset Epileptic Encephalopathy	40.24
100751442	Slc25a1	['AKGICITtm', 'CITOXAtm', 'OXAICITtm', 'PEPACONtm', 'CITtbm', 'CITtam', 'PEPICITtm', 'AKGCITtm', 'OXAACONtm', 'AKGACONtm', 'ICITACONtm', 'SUCCICITtm', 'MALACONtm', 'SUCCACONtm', 'CITACONtm']	0	1	1	59	0	embryonic growth retardation; abnormal facial morphology; abnormal head shape; abnormal neural tube closure; edema; abnormal neural tube closure; preweaning lethality, complete penetrance; abnormal embryo development; no spontaneous movement; abnormal embryo development	Combined D-2- And L-2-Hydroxyglutaric Aciduria	31.485
100760402	Slc26a6	['CLOXAtex2', 'OXAHCOtex', 'CLHCOtex', 'SO4CLtex2', 'CLOHtex2', 'SO4OXAtex2', 'CLFORtex2', 'CLFORtex', 'SO4HCOtex']	0	1	0	None	None	None	None	None
100757917	Slc26a4	['CLI2tex']	0	0	0	None	None	None	Pendred Syndrome	84.595
103159960	LOC103159960	['CLS_cho']	1	0	0	None	None	None	None	None
100689322	Slc35a1	['CMPACNAtg']	0	0	0	None	None	None	Congenital Disorder Of Glycosylation, Type Iif	0
100773134	Cmas	['CMPSAS', 'CMPSASn', 'CTPCNCT']	0	1	1	3	0	inflammation; preweaning lethality, complete penetrance; abnormal gait	None	None
100773231	Aqp1	['CO2t', 'H2Ot']	0	0	0	38	3.26378e-32	increased circulating alkaline phosphatase level; decreased locomotor activity; increased circulating alkaline phosphatase level; decreased locomotor activity; decreased exploration in new environment; decreased locomotor activity; decreased locomotor activity; increased circulating alkaline phosphatase level; decreased locomotor activity; decreased grip strength	None	None
100761558	Slc25a16	['COAtm']	0	0	0	None	None	None	None	None
100763494	Coq3	['COQ3m', 'DHDPBMTm']	0	1	1	10	0	preweaning lethality, complete penetrance; embryonic lethality prior to organogenesis; abnormal vocalization; abnormal vocalization; decreased grip strength; decreased grip strength; decreased grip strength; decreased grip strength; abnormal locomotor behavior; decreased grip strength	None	None
100750776	Coq5	['COQ5m']	0	1	1	3	0	preweaning lethality, complete penetrance; preweaning lethality, complete penetrance; preweaning lethality, complete penetrance	Coenzyme Q10 Deficiency, Primary, 9	0
100762279	Coq7	['COQ7m']	0	1	0	1	3.19636e-10	preweaning lethality, complete penetrance	Coenzyme Q10 Deficiency, Primary, 8	36.93
100767124	Gcnt1	['CORE6GTg', 'CORE2GTg']	0	0	0	19	0	abnormal skin morphology; abnormal skin morphology; abnormal lymph node morphology; abnormal spleen morphology; abnormal spleen morphology; enlarged lymph nodes; abnormal skin morphology; increased neutrophil cell number; decreased lymphocyte cell number; increased neutrophil cell number	None	None
100768656	B3gnt6	['M16N12N3T2g', 'M13N14N3T1g', 'M1613N1614N3T1g', 'M16N16N3T2g', 'M13N14N3T3g', 'M1613N1614N3T2g', 'M13N14N3T4g', 'M1613N3xN3T1g', 'M13N14N3T2g', 'M1613N3xN3T2g', 'M16N1216N3T2g', 'M16N1216N3T1g', 'M16N16N3T1g', 'CORE3GTg', 'M16N12N3T1g']	0	0	0	None	None	None	None	None
100772187	Cpox	['CPPPGO']	0	1	0	3	0	preweaning lethality, complete penetrance; preweaning lethality, complete penetrance; preweaning lethality, complete penetrance	Harderoporphyria	61.215	heme A biosynthetic process (GO:0006784); heme B biosynthetic process (GO:0006785); heme B metabolic process (GO:0046492); heme O biosynthetic process (GO:0048034); heme O metabolic process (GO:0048033); heme a metabolic process (GO:0046160); heme biosynthetic process (GO:0006783); heme metabolic process (GO:0042168); pigment biosynthetic process (GO:0046148); porphyrin-containing compound biosyn…
100752334	Slc6a8	['CREATt4_2_r']	0	0	0	None	None	None	X-Linked Creatine Transporter Deficiency	47.75
100750580	Cs	['CSm']	0	1	0	6	2.41835e-07	abnormal retina blood vessel morphology; impaired glucose tolerance; abnormal digit morphology; decreased grip strength; decreased prepulse inhibition; preweaning lethality, complete penetrance	None	None
100689314	Tst	['TSCTS', 'CYANSTm']	0	0	0	11	0	enlarged epididymis; abnormal epididymis morphology; abnormal epididymis morphology; enlarged epididymis; abnormal testis morphology; abnormal epididymis morphology; small testis; increased lymphocyte cell number; increased leukocyte cell number; increased mean corpuscular volume	None	None
100772751	LOC100772751	['CYP2R1']	0	0	0	None	None	None	None	None
100760315	Cdo1	['CYSO']	0	0	0	None	None	None	None	None
100752127	Cth	['SELCYSTGL', 'CYSTGL', 'CYSDDS']	0	0	0	9	7.02202e-09	abnormal retina morphology; abnormal lens morphology; abnormal retina vasculature morphology; abnormal retina blood vessel morphology; abnormal retina morphology; persistence of hyaloid vascular system; abnormal vitreous body morphology; cataract; decreased exploration in new environment	Cystathioninuria	58.61
100762141	Cbs	['CYSBS', 'CYSTS', 'SELCYSTS']	0	0	0	None	None	None	Homocystinuria Due To Cystathionine Beta-Synthase Deficiency	60.975
100765887	Slc3a1	['ORNALArBATtc', 'SERLYSNaex', 'CYSTSERex', 'ORNLEUrBATtc']	0	0	0	68	0	abnormal urinary bladder morphology; small kidney; hydronephrosis; erosion; metaplasia; hydronephrosis; abnormal kidney morphology; enlarged kidney; abnormal kidney morphology; abnormal spleen morphology	Cystinuria	85.955
100759612	Slc7a9	['ORNALArBATtc', 'CYSTSERex', 'ORNLEUrBATtc']	0	0	0	None	None	None	Cystinuria	89.525
100689250	Aicda	['CYTD', 'DCYTD', 'DCYTDn', 'CYTDn']	0	0	0	13	0	increased germinal center B cell number; increased germinal center B cell number; decreased follicular B cell number; increased early germinal center B cell number; increased germinal center B cell number; increased early germinal center B cell number; increased early germinal center B cell number; increased germinal center B cell number; decreased late germinal center B cell number; decreased la…	Immunodeficiency With Hyper-Igm, Type 2	91.835
100754791	Cmpk2	['UMPKm', 'URIDK2m', 'CYTK2m', 'CYTK1m']	0	0	0	7	1.066e-06	decreased bone mineral content; decreased bone mineral content; decreased locomotor activity; increased total body fat amount; increased circulating cholesterol level; increased total body fat amount; increased mean corpuscular volume	Basal Ganglia Calcification, Idiopathic, 10, Autosomal Recessive	28.89
100770430	Dgki	['DAGKn_cho', 'DAGK_cho']	0	0	0	3	1.94081e-06	increased circulating glycerol level; decreased bone mineral content; decreased body length	None	None
100771387	Dgkq	['DAGKn_cho', 'DAGK_cho']	0	0	0	3	4.15185e-11	decreased thigmotaxis; abnormal behavior; decreased thigmotaxis	None	None
100757224	Dgkg	['DAGKn_cho', 'DAGK_cho']	0	0	0	None	None	None	None	None
100769284	Dgkh	['DAGKn_cho', 'DAGK_cho']	0	0	0	3	7.13677e-06	decreased circulating creatinine level; decreased blood urea nitrogen level; decreased blood urea nitrogen level	None	None
100769779	Dgka	['DAGKn_cho', 'DAGK_cho']	0	0	0	None	None	None	None	None
100753343	Dgkb	['DAGKn_cho', 'DAGK_cho']	0	0	0	5	8.76723e-06	prolonged RR interval; decreased heart rate; increased grip strength; hyperactivity; hyperactivity	None	None
100765113	Dgke	['DAGKn_cho', 'DAGK_cho']	0	0	0	6	0	abnormal sternum morphology; membraneous glomerulonephritis; membraneous glomerulonephritis; abnormal testis morphology; hyperactivity; decreased circulating creatinine level	Nephrotic Syndrome, Type 7	23.28
100771821	Dgkd	['DAGKn_cho', 'DAGK_cho']	0	0	0	5	0	preweaning lethality, complete penetrance; decreased fasting circulating glucose level; decreased lean body mass; decreased lean body mass; decreased circulating glucose level	None	None
100751991	Dgkz	['DAGKn_cho', 'DAGK_cho']	0	0	0	None	None	None	None	None
100755575	Dgkk	['DAGKn_cho', 'DAGK_cho']	0	0	0	6	2.15766e-09	increased startle reflex; decreased grip strength; increased circulating cholesterol level; increased circulating alkaline phosphatase level; increased circulating HDL cholesterol level; abnormal locomotor behavior	None	None
100689280	Dao	['DALAOXx', 'DARGOp', 'DORNOp', 'DPROOp']	0	0	0	None	None	None	Amyotrophic Lateral Sclerosis	34.745
100752401	Rgn	['DASCBH', 'GLNLASEer']	0	0	0	None	None	None	None	None
100769832	Dctpp1	['DTTPDP', 'DCTPDPm', 'NDP6', 'DTTPDPm', 'DCTPDPn', 'DTTPDPn', 'DATPDPm', 'DCTPDP', 'DATPDPn', 'DATPDP']	0	0	0	None	None	None	None	None
100766785	Tk2	['TMDK1m', 'DURIK1', 'DCK1i', 'TMDK1', 'DCK1mi', 'DURIK1m']	0	0	0	None	None	None	Autosomal Recessive Progressive External Ophthalmoplegia	52.995
100751299	Dck	['DCK2ni', 'DCK1ni']	0	0	0	None	None	None	None	None
100751791	Dctd	['DCMPDA']	0	0	0	3	0	male infertility; female infertility; abnormal auditory brainstem response	None	None
100764118	Dct	['DCT']	0	0	0	18	0	abnormal skin morphology; abnormal skin morphology; abnormal skin morphology; abnormal skin morphology; abnormal skin morphology; abnormal skin morphology; abnormal skin morphology; abnormal skin morphology; abnormal skin morphology; abnormal skin morphology	Oculocutaneous Albinism, Type Viii	77.65
100759109	Hoga1	['DDPGAm']	0	0	0	6	1.46169e-07	hyperactivity; decreased anxiety-related response; hyperactivity; decreased thigmotaxis; decreased thigmotaxis; abnormal behavior	Primary Hyperoxaluria Type 3	52.305
100770439	Guk1	['GK1i', 'GK1mi', 'DGK1i']	1	1	0	3	0	preweaning lethality, complete penetrance; preweaning lethality, complete penetrance; decreased leukocyte cell number	None	None
100769222	Dguok	['DGNSK', 'DGNSKm']	0	0	0	16	0	female infertility; increased grip strength; increased grip strength; increased grip strength; increased grip strength; decreased bone mineral density; increased bone mineral content; decreased locomotor activity; decreased lean body mass; abnormal locomotor behavior	Mitochondrial Dna Depletion Syndrome 3 (Hepatocerebral Type)	68.435
100770570	LOC100770570	['DHAAt1r', 'GLCt1r', 'MANt1r', 'MALTt1r', 'XYLt', 'GALt1r']	0	0	0	None	None	None	None	None
100765605	Tkfc	['TRIOK', 'DHAK']	0	0	0	14	0	enlarged spleen; abnormal spleen morphology; enlarged thymus; abnormal thymus morphology; abnormal spleen morphology; abnormal spleen morphology; absent optic nerve; enlarged heart; abnormal optic nerve morphology; abnormal heart morphology	Triokinase And Fmn Cyclase Deficiency Syndrome	33.51
100765024	Gnpat	['DHAPA', 'DHAPAx']	0	1	0	None	None	None	Rhizomelic Chondrodysplasia Punctata, Type 2	61.53
100769920	Dhcr24	['DHCR241r', 'DHCR243r', 'DHCR242r', 'LTHSTRLy']	0	0	0	4	0	preweaning lethality, complete penetrance; abnormal behavior; increased circulating magnesium level; abnormal behavior	Desmosterolosis	33.845
100771700	Dhcr7	['DHCR72r', 'DHCR71r']	1	1	1	20	0	microphthalmia; abnormal placenta morphology; embryonic growth retardation; preweaning lethality, complete penetrance; enlarged spleen; abnormal placenta morphology; abnormal placenta morphology; abnormal placenta morphology; abnormal spleen morphology; abnormal placenta vasculature	Smith-Lemli-Opitz Syndrome	47.63
100689028	Dhfr	['FOLR2', 'DHFR3m', 'DHFR', 'DHFRm']	0	1	0	8	0	preweaning lethality, complete penetrance; embryonic lethality prior to organogenesis; preweaning lethality, complete penetrance; embryonic lethality prior to tooth bud stage; preweaning lethality, complete penetrance; decreased prepulse inhibition; decreased circulating creatinine level; decreased mean corpuscular hemoglobin	Megaloblastic Anemia Due To Dihydrofolate Reductase Deficiency	59.445
100756632	Dhodh	['DHORD9']	1	1	1	2	0	preweaning lethality, complete penetrance; prenatal lethality prior to heart atrial septation	Postaxial Acrofacial Dysostosis	0
100752636	Dpys	['DHPM1', 'DHPM2']	0	0	0	None	None	None	None	None
100769495	Qdpr	['DHPR', 'DHPRy']	0	0	0	None	None	None	Hyperphenylalaninemia, Bh4-Deficient, C	28.26
100768978	Nudt16	['NDP10', 'NDP3', 'NDP7', 'DIDP']	0	0	0	None	None	None	None	None
100765075	Adi1	['DKMPPD1', 'DKMPPD2']	0	0	0	None	None	None	None	None
100754883	Fdps	['GRTTx', 'DMATTx']	1	1	1	None	None	None	None	None
100759503	Dmgdh	['DMGDHm']	0	0	0	5	1.25539e-06	decreased erythrocyte cell number; decreased hematocrit; increased grip strength; increased grip strength; increased grip strength	Dimethylglycine Dehydrogenase Deficiency	0
100750518	Enpp1	['NADDP', 'UDPGP', 'FADDPle', 'DNADDP', 'FADDP', 'UDPGPe']	0	0	0	56	0	abnormal spleen morphology; enlarged heart; male infertility; enlarged spleen; abnormal mammary gland morphology; female infertility; abnormal heart morphology; small thymus; abnormal thymus morphology; increased circulating alkaline phosphatase level	Generalized Arterial Calcification Of Infancy	72.065
100769919	Slc25a19	['DNDPt58m', 'ADPDGPDtm', 'DNDPt5m', 'DNDPt20m', 'DNDPt46m', 'DNDPt59m', 'DNDPt13m', 'THMPPtm', 'DNDPt52m', 'DNDPt7m', 'DNDPt9m', 'DNDPt41m', 'DNDPt8m', 'DNDPt42m', 'DNDPt63m', 'DNDPt31m', 'DNDPt40m', 'DNDPt30m', 'DNDPt61m', 'DNDPt56m', 'DNDPt45m', 'DNDPt51m', 'DNDPt32m', 'DNDPt6m', 'DNDPt3m', 'DNDPt18m', 'DNDPt43m', 'DNDPt60m', 'DNDPt62m', 'DNDPt50m', 'DNDPt12m', 'DNDPt44m', 'DNDPt55m', 'DNDPt1m…	0	0	1	None	None	None	Amish Lethal Microcephaly	54.115
100761712	Dolpp1	['DOLDPPer']	0	0	0	None	None	None	None	None
100768385	Dolk	['DOLK']	0	1	1	2	0	embryonic lethality prior to organogenesis; preweaning lethality, complete penetrance	Dk1-Cdg	0
100753783	Alg6	['DOLPGT1er']	0	0	0	14	0	preweaning lethality, complete penetrance; embryonic growth retardation; enlarged urinary bladder; abnormal embryo size; prenatal lethality prior to heart atrial septation; enlarged lymph nodes; enlarged urinary bladder; abnormal allantois morphology; abnormal skin morphology; preweaning lethality, complete penetrance	Congenital Disorder Of Glycosylation, Type Ic	0
100766150	Alg8	['DOLPGT2er']	0	1	1	22	0	embryonic growth retardation; embryonic lethality prior to tooth bud stage; abnormal embryo size; preweaning lethality, complete penetrance; abnormal chorioallantoic fusion; abnormal embryo turning; abnormal embryo turning; embryonic growth retardation; abnormal chorioallantoic fusion; abnormal coat/ hair morphology	Congenital Disorder Of Glycosylation, Type Ih	34.45
100753866	LOC100753866	['DOLPGT3er']	0	1	1	None	None	None	None	None
100689451	Dpm3	['DOLPMT']	0	0	0	6	0	preweaning lethality, complete penetrance; embryonic lethality prior to organogenesis; preweaning lethality, complete penetrance; embryonic lethality prior to tooth bud stage; preweaning lethality, complete penetrance; abnormal retina morphology	Dpm3-Cdg	0
100689294	Dpm2	['DOLPMT']	0	0	0	4	0	enlarged heart; preweaning lethality, complete penetrance; impaired glucose tolerance; increased circulating total protein level	Congenital Disorder Of Glycosylation, Type Iu	31.48
100689420	Dpm1	['DOLPMT']	0	0	0	3	0	prenatal lethality prior to heart atrial septation; preweaning lethality, complete penetrance; increased grip strength	Congenital Disorder Of Glycosylation, Type Ie	0
100772003	Alg3	['DOLPMT1er']	0	0	0	2	0	prenatal lethality; preweaning lethality, complete penetrance	Congenital Disorder Of Glycosylation, Type Id	0
100755062	Alg9	['DOLPMT2_er', 'DOLPMT4_er']	0	1	1	6	0	embryonic lethality prior to tooth bud stage; preweaning lethality, complete penetrance; abnormal coat/hair pigmentation; abnormal coat/hair pigmentation; abnormal locomotor behavior; increased total body fat amount	Congenital Disorder Of Glycosylation, Type Il	34.695
100770096	Alg12	['DOLPMT3er']	0	0	0	1	3.45798e-07	tremors	Congenital Disorder Of Glycosylation, Type Ig	0
100752294	LOC100752294	['HORDO', 'T4HCINNOX', 'TYRDOPO', 'HORDOg', 'DOPACHRMISO', 'TYRDOPO3', 'HORDOl']	0	0	0	None	None	None	None	None
100773003	Slc6a2	['NRPPHRt4_2_r', 'DOPAt4_2_r']	0	0	0	6	0	small heart; small heart; abnormal gait; impaired glucose tolerance; decreased hemoglobin content; preweaning lethality, incomplete penetrance	Orthostatic Intolerance	0
100757898	Coasy	['DPCOAK', 'DPCOAKm', 'PTPATm', 'PTPAT']	0	1	0	4	0	preweaning lethality, complete penetrance; embryonic lethality prior to organogenesis; increased circulating potassium level; increased neutrophil cell number	Pontocerebellar Hypoplasia, Type 12	0
100757548	Bpgm	['DPGase', 'DPGM', 'PGM']	0	0	0	1	2.73521e-07	increased circulating creatinine level	Erythrocytosis, Familial, 8	84.245
100766541	Mvd	['DPMVDc', 'DPMVDx']	1	1	1	6	0	embryonic lethality prior to organogenesis; preweaning lethality, complete penetrance; abnormal coat/hair pigmentation; abnormal coat/hair pigmentation; abnormal vocalization; abnormal vocalization	Disseminated Superficial Actinic Porokeratosis	0
100762399	Rbks	['DRBK', 'RBK_D', 'RBK']	0	0	0	None	None	None	None	None
100750675	Dera	['DRPA']	0	0	0	None	None	None	None	None
100755252	Dtymk	['DTMPKm', 'URIDK2', 'DTMPK', 'NDP8']	1	1	0	None	None	None	Neurodegeneration, Childhood-Onset, With Progressive Microcephaly	0
100765169	Dpyd	['DURAD', 'DURAD2']	0	0	0	4	0	abnormal epididymis morphology; abnormal stomach morphology; hyperactivity; increased vertical activity	Dihydropyrimidine Dehydrogenase Deficiency	51.615
100758277	Upp2	['DURIPP', 'PYNP2r']	0	0	0	None	None	None	None	None
100768122	Itpa	['NTPP9', 'NTPP2', 'DUTPDPm', 'NTPP10', 'NTPP1e', 'NTPP11']	0	0	0	None	None	None	Developmental And Epileptic Encephalopathy 35	38.095
100765639	Ebp	['EBP2r', 'EBP1r']	1	1	0	None	None	None	X-Linked Dominant Chondrodysplasia Punctata	45.96
100774025	Auh	['MGCHrm', 'ECOAH1m', 'PRPNCOAHYDm']	0	0	0	3	0	abnormal sternum morphology; increased eosinophil cell number; increased circulating alanine transaminase level	3-Methylglutaconic Aciduria, Type I	0
103161104	Hsd17b4	['3HDH81n3p', '3HAD123n3p', '3HAD100p', '3HDH161n7p', '3HDH60p', '3HAD122n6p', '3HDH220p', '3HDH120p', '3HDH205n3p', '3HDH241n9p', '3HAD163n3p', '3HAD140p', '3HDH184n3p', '3HDH246n3p', '3HDHTMHDp', '3HDH221n9p', '3HAD204n3p', 'ECOAH1p', '3HAD80p', '3HAD224n6p', '3HAD244n6p', '3HAD81n3p', '3HDH180p', '3HDH260p', '3HAD205n3p', '3HDH201n9p', '3HAD181n9p', '3HDH182n6p', '3HAD240p', '3HDH200p', '3HDH1…	0	1	1	33	0	abnormal embryo size; abnormal eye morphology; cataract; aspermia; enlarged adrenal glands; cataract; abnormal spleen morphology; hypoplasia; abnormal sternum morphology; dysplasia	Perrault Syndrome 1	55.655
100682532	Manea	['ENMAN1g', 'ENMAN6g', 'ENMAN4g', 'ENMAN5g', 'ENMAN2g', 'ENMAN3g']	0	0	0	None	None	None	None	None
100756894	Pcyt2	['EPCTX', 'PETHCT']	0	1	0	None	None	None	Spastic Paraplegia 82, Autosomal Recessive	0
100773221	LOC100773221	['ESTRONEStabc', 'ESTRIOLGLCte']	0	0	0	None	None	None	None	None
100758144	Etfa	['FADH2ETC', 'ETF']	0	0	0	4	0	preweaning lethality, complete penetrance; preweaning lethality, complete penetrance; preweaning lethality, complete penetrance; increased grip strength	Multiple Acyl-Coa Dehydrogenase Deficiency	21.845
100753078	Etfb	['FADH2ETC', 'ETF']	0	0	0	7	8.01302e-15	increased spleen weight; abnormal retina vasculature morphology; persistence of hyaloid vascular system; abnormal retina morphology; increased heart weight; preweaning lethality, complete penetrance; abnormal optic disk morphology	Multiple Acyl-Coa Dehydrogenase Deficiency	21.845
100763190	Etfdh	['ETFQO', 'FADH2ETC']	0	0	0	3	7.18197e-07	abnormal lens morphology; abnormal lens morphology; preweaning lethality, complete penetrance	Multiple Acyl-Coa Dehydrogenase Deficiency	33.08
100769105	Fpgt	['F1PGT']	0	0	0	None	None	None	None	None
100751648	Fut8	['F6T4g', 'F6T2g', 'F6T5g', 'F6T3g', 'F6T6g', 'F6Tg']	0	0	0	None	None	None	Congenital Disorder Of Glycosylation With Defective Fucosylation 1	27.12
100689241	Por	['DMBAMOr', 'P4502C18', 'FAH1', 'P4504B1r', 'P4501B1r', 'P4507B12r', 'P4504F121r', 'P4502C94', 'P45017A4r', 'P4502C19', 'P4502C92', 'DBPYRMOr', 'P45039A1r', 'P4504F122r', 'P45017A2r', 'P45046A1r', 'DMBADLMOr', 'P4503A5', 'P4507B11r', 'DBPDLMOr', 'P4502C93', 'MELATNOX']	0	0	0	None	None	None	Congenital Adrenal Hyperplasia Due To Cytochrome P450 Oxidoreductase Deficiency	43.05
100764152	Fech	['FCLTm']	0	0	0	None	None	None	Autosomal Erythropoietic Protoporphyria	72.86
100762089	Aldh1l1	['FDH', 'FTHFDH']	0	0	0	7	7.59615e-12	abnormal lens morphology; cataract; abnormal retina vasculature morphology; abnormal retina blood vessel morphology; abnormal retina vasculature morphology; abnormal retina blood vessel morphology; decreased bone mineral density	None	None
100764508	Slc11a2	['FE2DMT1']	0	1	0	None	None	None	Anemia, Hypochromic Microcytic, With Iron Overload 1	73.835	heme biosynthetic process (GO:0006783); heme metabolic process (GO:0042168); pigment biosynthetic process (GO:0046148); porphyrin-containing compound biosynthetic process (GO:0006779); porphyrin-containing compound metabolic process (GO:0006778); tetrapyrrole biosynthetic process (GO:0033014); tetrapyrrole metabolic process (GO:0033013)
100770310	Slc40a1	['FE3MTP1']	0	0	0	8	0	embryonic lethality prior to tooth bud stage; preweaning lethality, complete penetrance; decreased bone mineral content; decreased lean body mass; increased circulating triglyceride level; decreased bone mineral density; increased total body fat amount; decreased bone mineral content	Hemochromatosis, Type 4	71.465
100767807	LOC100767807	['FE3R2e']	0	0	0	None	None	None	None	None
100752219	Fcsk	['FK']	0	0	0	None	None	None	Congenital Disorder Of Glycosylation With Defective Fucosylation 2	0
100773211	Afmid	['FKYNH', 'FANTHAM']	0	0	0	6	2.21347e-07	increased mean corpuscular volume; decreased grip strength; increased circulating glucose level; hyperactivity; increased mean corpuscular hemoglobin; decreased grip strength	None	None
100774575	Flad1	['FMNAT']	0	1	0	None	None	None	None	None
100757832	Slc46a1	['FOLTle', 'PHEMEteir']	0	0	0	11	3.23779e-09	decreased circulating glucose level; increased circulating potassium level; decreased circulating iron level; increased circulating bilirubin level; increased circulating aspartate transaminase level; abnormal coat appearance; increased urine magnesium level; decreased locomotor activity; decreased locomotor activity; abnormal coat appearance	Folate Malabsorption, Hereditary	29.435
100689022	Fpgs	['FPGS4', 'FPGS7m', 'FPGS6', 'FPGS9m', 'FPGS5', 'FPGS8m', 'FPGS', 'FPGS3m', 'FPGS6m', 'FPGS3', 'FPGS7', 'FPGSm', 'FPGS4m', 'FPGS8', 'FPGS2m', 'FPGS5m', 'FPGS9', 'FPGS2']	0	0	0	4	0	preweaning lethality, complete penetrance; increased startle reflex; increased IgM level; increased startle reflex	None	None
100754097	Ftcd	['GluForTx', 'FTCD']	0	0	0	None	None	None	None	None
100758328	Mthfs	['FTHFCLm', 'FTHFCL']	0	0	0	None	None	None	Neurodevelopmental Disorder With Microcephaly, Epilepsy, And Hypomyelination	0
100763862	Mthfd1	['MTHFD', 'FTHFL', 'MTHFC']	0	1	0	5	0	embryonic lethality prior to organogenesis; preweaning lethality, complete penetrance; preweaning lethality, complete penetrance; preweaning lethality, complete penetrance; decreased circulating serum albumin level	Neural Tube Defects, Folate-Sensitive	66.51
100767336	Mthfd1l	['FTHFLm', 'MTHFDm', 'MTHFD2', 'MTHFCm']	0	0	1	1	0	preweaning lethality, complete penetrance	None	None
100756134	Fuca2	['FUCASE2e', 'FUCASEe']	0	0	0	None	None	None	None	None
100752441	Fuca1	['FUCASEly', 'FUCASE2ly']	0	0	0	4	1.86085e-06	abnormal auditory brainstem response; abnormal auditory brainstem response; decreased exploration in new environment; decreased exploration in new environment	Fucosidosis	40.965
100773218	Fh	['FUM', 'FUMm']	0	1	1	None	None	None	None	None
100757944	Fah	['FUMAC']	0	0	0	33	0	abnormal placenta vasculature; small kidney; abnormal blood vessel morphology; abnormal testis morphology; enlarged testis; abnormal skin morphology; abnormal kidney morphology; edema; abnormal spleen morphology; abnormal skin morphology	Tyrosinemia, Type I	75.595
100766004	Fahd1	['OAADC', 'FUMAH']	0	0	0	None	None	None	None	None
100689036	Fut9	['FUT911g', 'FUT97g', 'FUT91g', 'FUT910g', 'FUT96g', 'FUT99g', 'FUT98g', 'FUT95g', 'FUT94g', 'FUT93g', 'FUT92g']	0	0	0	None	None	None	None	None
100768412	Alg2	['G13MT']	0	1	0	6	0	preweaning lethality, complete penetrance; embryonic lethality prior to organogenesis; impaired righting response; increased circulating insulin level; decreased fasting circulating glucose level; abnormal digit morphology	Congenital Disorder Of Glycosylation, Type Ii	25.88
100689347	B4galt5	['G14T4g', 'G14T13g', 'G14Tg_new4', 'G14T16g', 'G14N12g', 'G14N19g', 'G14N5g', 'G14N17g', 'G14Tg', 'G14Tg_new3', 'G14T9g', 'G14T6g', 'G14N14g', 'G14N20g', 'G14N7g', 'G14T2g', 'G14T8g', 'G14N16g', 'G14N2g', 'G14N9g', 'GNOFPGALT2g', 'G14N10g', 'G14T18g', 'G14T14g', 'G14Tg_new5', 'G14N18g', 'G14N4g', 'G14T11g', 'G14T20g', 'G14T15g', 'G14Tg_1', 'G14N11g', 'G14T12g', 'G14N1g', 'G14N6g', 'G14N13g', 'G1…	0	0	0	17	0	preweaning lethality, complete penetrance; abnormal skin morphology; abnormal embryo size; embryonic growth retardation; abnormal embryo size; embryonic growth retardation; abnormal embryo size; abnormal embryo size; embryonic growth retardation; embryonic lethality prior to tooth bud stage	None	None
100766128	Gpd2	['G3PD2m']	0	0	0	None	None	None	Type 2 Diabetes Mellitus	53.465
100770090	H6pd	['PGLer', 'G6PDH1rer', 'G6PDH2rer']	0	0	0	4	2.79742e-07	decreased circulating alkaline phosphatase level; increased startle reflex; increased circulating aspartate transaminase level; abnormal locomotor activation	Cortisone Reductase Deficiency 1	29.4
100689469	G6pd	['G6PDH2r']	0	0	0	None	None	None	None	None
100765147	Slc37a1	['G6Pt6er', 'GLYC3Ptm']	0	0	0	5	0	abnormal liver morphology; abnormal heart morphology; abnormal eye anterior chamber depth; increased circulating bilirubin level; increased total body fat amount	None	None
100758396	Slc37a4	['G6Pt6er', 'PIter']	0	0	0	None	None	None	Glycogen Storage Disease Ib	65.875
100770346	Slc37a3	['G6Pter']	0	0	0	None	None	None	None	None
100755964	Gamt	['GACMTRc']	0	0	0	None	None	None	Cerebral Creatine Deficiency Syndrome 2	51.855
100753973	Galns	['GALASE1ly', 'S6TASE10ly', 'S6TASE25ly', 'GALASE17ly', 'GALASE15ly', 'S6TASE8ly', 'GLB1', 'S6TASE9ly', 'GALASE7ly', 'GALASE3ly', 'LACZly', 'S6TASE6ly', 'GALASE10ly', 'GALASE9ly', 'GALASE20ly', 'S6TASE22ly', 'GALASE19ly', 'GALASE6ly', 'GALASE18ly', 'GALASE16ly', 'GALASE8ly', 'GALASE13ly', 'GALASE12ly', 'GALASE11ly', 'S6TASE7ly', 'GALASE5ly', 'GALASE4ly', 'S6TASE4ly', 'GALASE14ly', 'S6TASE5ly']	0	0	0	None	None	None	Mucopolysaccharidosis, Type Iva	56.815
100767446	Glb1	['GALASE1ly', 'S6TASE10ly', 'S6TASE25ly', 'GALASE17ly', 'GALASE15ly', 'S6TASE8ly', 'GLB1', 'S6TASE9ly', 'GALASE7ly', 'GALASE3ly', 'LACZly', 'LCTS6PGH', 'S6TASE6ly', 'GALASE10ly', 'GALASE9ly', 'GALASE20ly', 'S6TASE22ly', 'GALASE19ly', 'GALASE6ly', 'GALASE18ly', 'GALASE16ly', 'GALASE8ly', 'GALASE13ly', 'GALASE12ly', 'GALASE11ly', 'S6TASE7ly', 'GALASE5ly', 'GALASE4ly', 'S6TASE4ly', 'GALASE14ly', 'S6…	0	0	0	None	None	None	Gm1-Gangliosidosis, Type Iii	47.3
100772055	Ctsa	['GALASE1ly', 'S6TASE10ly', 'S6TASE25ly', 'GALASE17ly', 'GALASE15ly', 'S6TASE8ly', 'GLB1', 'S6TASE9ly', 'GALASE7ly', 'GALASE3ly', 'LACZly', 'S6TASE6ly', 'GALASE10ly', 'GALASE9ly', 'GALASE20ly', 'S6TASE22ly', 'GALASE19ly', 'GALASE6ly', 'GALASE18ly', 'GALASE16ly', 'GALASE8ly', 'GALASE13ly', 'GALASE12ly', 'GALASE11ly', 'S6TASE7ly', 'GALASE5ly', 'GALASE4ly', 'S6TASE4ly', 'GALASE14ly', 'S6TASE5ly']	0	0	0	66	0	enlarged spleen; enlarged spleen; increased spleen weight; increased spleen weight; increased circulating aspartate transaminase level; increased circulating alkaline phosphatase level; tremors; decreased circulating total protein level; increased circulating aspartate transaminase level; thrombocytopenia	Galactosialidosis	44.385
100756945	Galm	['GALM2']	0	0	0	None	None	None	None	None
100754969	Csgalnact1	['GALNACT1g', 'GALNACT3g', 'GALNACT5g', 'UDPG3DOPA', 'GALNACT4g', 'GALNACT2g']	0	0	None	None	None	None	Skeletal Dysplasia, Mild, With Joint Laxity And Advanced Bone Age	57.955
100770830	Csgalnact2	['GALNACT1g', 'GALNACT3g', 'GALNACT5g', 'UDPG3DOPA', 'GALNACT4g', 'GALNACT2g']	0	0	None	None	None	None	None	None
100767281	Slc5a1	['GLCt4_2', 'GALSGLT1le', 'H2Ot', 'GLCt2_2', 'GALt4', 'UREAt', 'GALt2_2', 'GALt4_2', 'UREAt5', 'NAt', 'GLCt2r']	0	0	0	None	None	None	Glucose/Galactose Malabsorption	68.83
100767598	B3galt6	['GALT2g']	0	0	0	12	0	fibro-osseous lesion; hyperplasia; hyperplasia; fibrosis; embryonic lethality prior to tooth bud stage; fibro-osseous lesion; abnormal eye morphology; embryonic lethality prior to organogenesis; preweaning lethality, complete penetrance; preweaning lethality, complete penetrance	Ehlers-Danlos Syndrome, Spondylodysplastic Type, 2	0
100769652	B4galt7	['GALTg']	0	0	0	None	None	None	None	None
100689325	Ugp2	['GALU']	1	1	0	4	0	preweaning lethality, complete penetrance; hemorrhage; hemorrhage; preweaning lethality, complete penetrance	Developmental And Epileptic Encephalopathy 83	0
100769016	Mgam	['GAMYe', 'MALTe', 'MLTG1e']	0	0	0	None	None	None	None	None
100736557	Gapdh	['GAPD2', 'GAPD3', 'GAPD']	0	1	0	12	0	abnormal blood vessel morphology; embryonic lethality prior to organogenesis; embryonic growth retardation; preweaning lethality, complete penetrance; embryonic growth retardation; abnormal blood vessel morphology; abnormal retina morphology; cataract; abnormal vitreous body morphology; abnormal vitreous body morphology	None	None
100689446	Gart	['PRAIS', 'GARFT', 'PRAGS']	0	1	1	5	0	preweaning lethality, complete penetrance; preweaning lethality, complete penetrance; preweaning lethality, complete penetrance; embryonic lethality prior to tooth bud stage; embryonic lethality prior to organogenesis	None	None	'de novo' IMP biosynthetic process (GO:0006189); 'de novo' XMP biosynthetic process (GO:0097294); XMP biosynthetic process (GO:0097293); XMP metabolic process (GO:0097292)
100754017	Aga	['GASNASE3ly', 'GASNASEly', 'GASNASE2ly']	0	0	0	None	None	None	Aspartylglucosaminuria	59.52
100756635	Gba1	['GBA', 'GBAl']	0	0	0	5	0	preweaning lethality, complete penetrance; prolonged QRS complex duration; increased circulating amylase level; abnormal craniofacial morphology; abnormal spine curvature	Gaucher Disease, Perinatal Lethal	59.42
100771256	Gbgt1	['GBGT1']	0	1	0	5	0	abnormal epididymis morphology; abnormal testis morphology; small testis; enlarged epididymis; increased grip strength	None	None
100764462	Aldh5a1	['SSALxm', 'ALDD19yrm', 'GCALDDm']	0	0	0	None	None	None	Succinic Semialdehyde Dehydrogenase Deficiency	75.515
100754996	Aldh6a1	['MMSAD3m', 'MMTSADm', 'ALDD19yrm', 'GCALDDm', 'MMSAD1m']	0	0	0	None	None	None	Methylmalonate Semialdehyde Dehydrogenase Deficiency	0
100763091	Amt	['THFAT', 'GCC2bim', 'GCCbim']	0	1	0	32	0	preweaning lethality, complete penetrance; microphthalmia; anophthalmia; abnormal facial morphology; abnormal limb morphology; microphthalmia; abnormal head size; abnormal embryo size; facial cleft; preweaning lethality, complete penetrance	Glycine Encephalopathy 2	0
100753765	Slc51a	['TDCHOLAte', 'TCHOLAte', 'GCHOLAte']	0	0	0	None	None	None	Cholestasis, Progressive Familial Intrahepatic, 6	25.7
100751085	Slc51b	['TDCHOLAte', 'TCHOLAte', 'GCHOLAte']	0	0	0	12	0	hydrometra; hyperplasia; abnormal spleen morphology; hyperplasia; epithelial hyperplasia; epithelial hyperplasia; enlarged spleen; increased red blood cell distribution width; increased lean body mass; decreased total body fat amount	Bile Acid Malabsorption, Primary, 2	20.505
100689382	Slc35c1	['GDPFUCtg']	0	0	0	None	None	None	Congenital Disorder Of Glycosylation, Type Iic	47.715
100754505	Kpna6	['GDPtg']	0	0	0	None	None	None	None	None
100750532	Xpo7	['GDPtg']	0	0	0	None	None	None	None	None
100750358	Xpo6	['GDPtg']	0	0	0	None	None	None	None	None
100767191	Gfpt2	['GF6PTA']	0	0	0	9	3.88147e-09	abnormal tooth morphology; increased fasting circulating glucose level; increased red blood cell distribution width; abnormal retina vasculature morphology; abnormal lens morphology; decreased circulating serum albumin level; abnormal vocalization; abnormal lens morphology; abnormal retina blood vessel morphology	None	None
100689348	Gfus	['GFUCS']	0	0	0	None	None	None	None	None
100751581	Ggh	['GGH_10FTHF6GLUl', 'GGH_10FTHF5GLUe', 'GGH_6DHFe', 'GGH_10FTHF5GLUl', 'GGH_6THFl', 'GGH_7DHFl', 'GGH_6DHFl', 'GGH_10FTHF7GLUe', 'GGH_5DHFe', 'GGH_10FTHF6GLUe', 'GGH_5THFl', 'GGH_7THFl', 'GGH_7THFe', 'GGH_7DHFe', 'GGH_5THFe', 'GGH_10FTHF7GLUl', 'GGH_6THFe', 'GGH_5DHFl', 'GGH']	0	0	0	4	0	small uterus; enlarged lymph nodes; enlarged lymph nodes; enlarged urinary bladder	None	None
100774679	Ggct	['GGLUCT3', 'GGLUCT']	0	0	0	None	None	None	None	None
100764088	Ggt5	['GGTA2', 'GGT5r', 'GGT10', 'GGT11', 'GGTAe2']	0	0	0	None	None	None	None	None
100773080	Shmt1	['GHMT2r', 'GHMT3']	0	0	0	2	2.26821e-31	increased circulating amylase level; increased mean platelet volume	None	None
100754714	Shmt2	['GHMT2rm', 'GHMT3m']	0	1	0	11	0	prenatal lethality; abnormal embryo size; preweaning lethality, complete penetrance; pallor; pallor; abnormal placenta size; preweaning lethality, complete penetrance; abnormal placenta size; abnormal embryo size; preweaning lethality, complete penetrance	Neurodevelopmental Disorder With Cardiomyopathy, Spasticity, And Brain Abnormalities	0
100752709	Gla	['GLA2l', 'GLAl']	0	0	0	None	None	None	Fabry Disease	60.665
100772279	Gbe1	['GLBRAN']	1	0	0	6	0	hyperplasia; hyperplasia; hyperplasia; hyperplasia; preweaning lethality, complete penetrance; increased circulating creatinine level	Glycogen Storage Disease Iv	64.74
100757362	Gusb	['GLCAASE7ly', 'GLCAASE1ly', 'GLCAASE5ly', 'GLCAASE4ly', 'GLCAASE6ly', 'GLCAASE9ly', 'GLCAASE8ly']	0	0	0	2	None	preweaning lethality, incomplete penetrance; preweaning lethality, incomplete penetrance	Mucopolysaccharidosis, Type Vii	61.23
100754874	Glce	['GLCAE2g']	0	0	0	None	None	None	None	None
100689334	Ext1	['GLCAT6g', 'GLCNACT2g', 'GLCNACT3g', 'GLCNACT4g', 'GLCNACT5g', 'GLCAT7g', 'GLCAT9g', 'GLCAT8g']	0	0	0	None	None	None	Chondrosarcoma	84.98
100751585	Ext2	['GLCAT6g', 'GLCNACT2g', 'GLCNACT3g', 'GLCNACT4g', 'GLCNACT5g', 'GLCAT7g', 'GLCAT9g', 'GLCAT8g']	0	0	0	None	None	None	Multiple Osteochondromas	42.18
100757611	Naglu	['GLCNACASE2ly', 'GLCNACASE1ly', 'GLCNACASE3ly', 'GLCNACASE4ly', 'GLCNACASE5ly']	0	0	0	None	None	None	Charcot-Marie-Tooth Disease, Axonal, Type 2V	49.39
100689054	Dpagt1	['GLCNACPT']	0	1	1	None	None	None	Congenital Myasthenic Syndromes With Glycosylation Defect	0
100759273	Slc5a3	['GLCt4', 'INSTt4']	0	0	0	None	None	None	None	None
100772306	Agl	['AGL2', 'GLDBRAN', 'AGL1']	0	0	0	23	0	increased circulating iron level; increased circulating alkaline phosphatase level; increased circulating aspartate transaminase level; decreased circulating glucose level; increased circulating alanine transaminase level; cataract; impaired glucose tolerance; increased heart weight; increased kidney weight; increased fasting circulating glucose level	Glycogen Storage Disease Iii	74.71
100759948	Glud1	['GLUDxm', 'GLUDym']	0	0	0	None	None	None	None	None
100689202	Gls	['GLUNm', 'GLUN']	0	0	0	1	0	preweaning lethality, complete penetrance	Developmental And Epileptic Encephalopathy 71	47.27
100760149	Ppat	['GLUPRT']	0	1	1	11	0	preweaning lethality, complete penetrance; preweaning lethality, complete penetrance; embryonic lethality prior to organogenesis; preweaning lethality, complete penetrance; abnormal sternum morphology; increased mean corpuscular hemoglobin concentration; abnormal cornea morphology; cataract; cataract; abnormal retina morphology	None	None	'de novo' IMP biosynthetic process (GO:0006189); 'de novo' XMP biosynthetic process (GO:0097294); XMP biosynthetic process (GO:0097293); XMP metabolic process (GO:0097292)
100757019	Gcdh	['GLUTCOADHm']	0	0	0	9	1.39707e-08	abnormal coat appearance; increased heart left ventricle size; decreased circulating aspartate transaminase level; decreased circulating total protein level; decreased circulating glucose level; abnormal skin coloration; abnormal coat appearance; decreased circulating alkaline phosphatase level; preweaning lethality, incomplete penetrance	Glutaric Acidemia I	47.86
100771827	Hao1	['GLYCTO1p', 'GLXO2p']	0	0	0	None	None	None	None	None
100771783	Gatm	['GLYAMDTR', 'GLYAMDTRc']	0	0	0	34	0	female infertility; male infertility; decreased circulating alkaline phosphatase level; decreased grip strength; decreased grip strength; decreased grip strength; decreased grip strength; decreased grip strength; decreased grip strength; decreased circulating alkaline phosphatase level	Fanconi Renotubular Syndrome 1	47.9
100766079	Glyctk	['GLYCKm', 'GLYCK2', 'GLYCK']	0	1	0	3	1.68691e-25	increased circulating alkaline phosphatase level; abnormal cornea morphology; increased circulating alkaline phosphatase level	D-Glyceric Aciduria	19.555
100752744	Grhpr	['HPYRRy', 'GLYCLTDy', 'HPYRRx', 'LALDD']	0	0	0	None	None	None	Primary Hyperoxaluria Type 2	84.87
100772598	Aqp9	['L_LACtcm', 'H2Otm', 'UREAtm', 'UREAt', 'H2Ot', 'GLYCt']	0	0	0	4	4.7755e-06	short tibia; abnormal cholesterol homeostasis; abnormal tibia morphology; abnormal auditory brainstem response	None	None
100753140	Gk	['GLYK']	0	0	0	None	None	None	Glycerol Kinase Deficiency	49.74
100761450	Slc6a5	['GLYt7_311_r', 'GLYt4']	0	0	0	6	0	preweaning lethality, complete penetrance; preweaning lethality, complete penetrance; preweaning lethality, complete penetrance; abnormal sacral vertebrae morphology; abnormal lumbar vertebrae morphology; increased mean corpuscular hemoglobin concentration	Hyperekplexia 3	64.205
100774471	Slc6a9	['GLYt7_211_r', 'GLYt4']	0	0	0	None	None	None	Glycine Encephalopathy With Normal Serum Glycine	57.365
100689436	Gmds	['GMAND']	0	0	0	75	0	increased Ly6C-positive NK T cell number; increased gamma-delta T cell number; increased neutrophil cell number; increased CD4-positive, alpha-beta T cell number; decreased memory-marker CD4-negative NK T cell number; decreased NK cell number; decreased alpha-beta T cell number; decreased plasmacytoid dendritic cell number; decreased regulatory T cell number; decreased CD8-positive, naive alpha-b…	None	None
100756126	Gmps	['GMPS', 'GMPS2']	1	1	1	16	0	preweaning lethality, complete penetrance; abnormal embryo size; preweaning lethality, complete penetrance; embryonic lethality prior to organogenesis; abnormal embryo size; preweaning lethality, complete penetrance; abnormal retina vasculature morphology; abnormal retina blood vessel morphology; decreased lean body mass; increased lymphocyte cell number	None	None
100765199	Pgd	['GND', 'GNDer']	0	1	0	7	0	preweaning lethality, complete penetrance; increased circulating aspartate transaminase level; abnormal bone mineralization; increased lactate dehydrogenase level; abnormal bone structure; increased bone mineral content; absent testes	None	None
100769585	LOC100769585	['GNMT']	0	0	0	None	None	None	None	None
100758424	Gpat3	['GPAM_cho']	0	0	0	None	None	None	None	None
100772527	Gpcpd1	['GPDDA1']	0	0	0	12	0	abnormal skin morphology; preweaning lethality, complete penetrance; enlarged lymph nodes; preweaning lethality, complete penetrance; abnormal sternum morphology; preweaning lethality, complete penetrance; abnormal skin morphology; decreased prepulse inhibition; abnormal cholesterol homeostasis; decreased circulating calcium level	None	None
100759511	Pigw	['GPIAT']	0	0	0	None	None	None	None	None
100761032	Pgap1	['GPIDA2er', 'GPIDAer']	0	0	0	1	0	preweaning lethality, complete penetrance	Neurodevelopmental Disorder With Dysmorphic Features, Spasticity, And Brain Abnormalities	46.32
100764842	Pigm	['GPIMTer']	0	0	0	4	0	preweaning lethality, complete penetrance; preweaning lethality, complete penetrance; embryonic lethality prior to tooth bud stage; abnormal kidney morphology	Glycosylphosphatidylinositol Biosynthesis Defect 1	0
100761026	Pigx	['GPIMTer']	0	0	0	3	0	embryonic lethality prior to tooth bud stage; preweaning lethality, complete penetrance; preweaning lethality, complete penetrance	None	None
100757970	Gsr	['GTHO', 'GTHOm', 'GTHOxm', 'GTHOx']	0	0	0	5	0	enlarged kidney; abnormal kidney morphology; abnormal kidney morphology; enlarged kidney; abnormal skin morphology	Anemia, Congenital, Nonspherocytic Hemolytic, 10	0
100765235	Gpx4	['GTHP', 'GTHPm']	0	0	0	4	0	preweaning lethality, complete penetrance; hydrometra; embryonic lethality prior to organogenesis; embryonic lethality prior to tooth bud stage	Spondylometaphyseal Dysplasia, Sedaghatian Type	17.72
100753200	Gss	['GTHS']	0	0	0	None	None	None	Glutathione Synthetase Deficiency	0
100763802	Ggt1	['GTMLTe', 'GGTA2', 'GGT10', 'GGT11', 'GGTAe2']	0	0	0	None	None	None	Glutathionuria	52.19
100760443	Gda	['GUAD']	0	0	0	12	0	decreased T-helper cell number; increased effector memory T-helper cell number; increased bone mineral content; increased lean body mass; decreased total body fat amount; decreased circulating HDL cholesterol level; increased bone mineral density; decreased circulating serum albumin level; decreased hematocrit; decreased circulating cholesterol level	None	None
100769768	Hprt1	['GUAPRT', 'HXPRT']	0	0	0	7	6.46906e-09	abnormal gait; decreased erythrocyte cell number; increased mean corpuscular volume; thrombocytopenia; increased circulating HDL cholesterol level; increased mean corpuscular volume; decreased erythrocyte cell number	Lesch-Nyhan Syndrome	61.77
100763866	Cryl1	['GULN3D']	0	0	0	None	None	None	None	None
100760306	LOC100760306	['GULOer']	0	0	0	None	None	None	None	None
100751357	Pign	['H2ETer', 'H7_ETer', 'H3ETer', 'H4ETer', 'H6_ETer']	0	0	0	30	0	exencephaly; abnormal craniofacial morphology; abnormal skin morphology; abnormal head shape; embryonic growth retardation; anophthalmia; abnormal craniofacial morphology; embryonic growth retardation; abnormal liver morphology; abnormal blood vessel morphology	Fryns Syndrome	42.755
100770177	Pigv	['H5MTer', 'H2MTer']	0	0	0	None	None	None	Hyperphosphatasia-Intellectual Disability Syndrome	50.07
100774971	Pigo	['M4CET3er', 'H4ET3er', 'H6ET3er']	0	0	0	6	0	embryonic lethality prior to organogenesis; preweaning lethality, complete penetrance; preweaning lethality, complete penetrance; preweaning lethality, complete penetrance; cardiovascular system phenotype; increased heart rate variability	Hyperphosphatasia-Intellectual Disability Syndrome	14.545
100764893	Pigf	['M4CET3er', 'H7ET2er', 'M4BET2er', 'H4ET3er', 'H6ET3er', 'H6_ET2er']	0	0	0	4	0	preweaning lethality, complete penetrance; decreased lean body mass; decreased bone mineral content; increased total body fat amount	Onychodystrophy, Osteodystrophy, Impaired Intellectual Development, And Seizures Syndrome	0
100750622	Pigz	['H7MTer', 'H6MTer', 'H8MTer']	0	0	0	3	7.82745e-07	increased circulating glucose level; increased total body fat amount; decreased bone mineral content	None	None
100689380	Pigu	['H7_TAer', 'M4BTAer', 'H8TAer', 'M4ATAer']	0	0	0	2	0	hydrocephaly; preweaning lethality, complete penetrance	Neurodevelopmental Disorder With Brain Anomalies, Seizures, And Scoliosis	41.065
100766326	Gpaa1	['H7_TAer', 'M4BTAer', 'H8TAer', 'M4ATAer']	0	0	0	9	0	preweaning lethality, complete penetrance; embryonic lethality prior to tooth bud stage; abnormal embryo size; abnormal embryo size; preweaning lethality, complete penetrance; embryonic growth retardation; embryonic growth retardation; preweaning lethality, complete penetrance; abnormal retina vasculature morphology	Glycosylphosphatidylinositol Biosynthesis Defect 15	24.91
100761996	Pigk	['H7_TAer', 'M4BTAer', 'H8TAer', 'M4ATAer']	0	0	0	5	0	preweaning lethality, complete penetrance; embryonic lethality prior to organogenesis; preweaning lethality, complete penetrance; preweaning lethality, complete penetrance; increased exploration in new environment	Neurodevelopmental Disorder With Hypotonia And Cerebellar Atrophy, With Or Without Seizures	0
100761041	Pigs	['H7_TAer', 'M4BTAer', 'H8TAer', 'M4ATAer']	0	0	0	None	None	None	None	None
100765538	Pigt	['H7_TAer', 'M4BTAer', 'H8TAer']	0	0	0	None	None	None	Paroxysmal Nocturnal Hemoglobinuria 2	0
100765524	Pigg	['H7ET2er', 'M4BET2er']	0	0	0	3	0	small gallbladder; abnormal gait; decreased exploration in new environment	Early-Onset Epilepsy-Intellectual Disability-Brain Anomalies Syndrome	41.075
100757689	Hsd17b10	['HACD9m', 'HACD1m']	0	1	0	None	None	None	None	None
100755903	Coq2	['HBZOPT10m']	0	1	1	11	0	preweaning lethality, complete penetrance; embryonic lethality prior to tooth bud stage; decreased bone mineral content; decreased bone mineral content; increased total body fat amount; increased total body fat amount; increased total body fat amount; decreased bone mineral content; decreased lean body mass; decreased heart weight	Coenzyme Q10 Deficiency, Primary, 1	19.285
100771517	Slc4a5	['HCO3_2NAt']	0	0	0	None	None	None	None	None
100762426	Hgd	['HGNTOR']	0	0	0	None	None	None	Alkaptonuria	54.885
100760581	Hibadh	['HIBDm']	0	0	0	16	4.22705e-19	decreased total retina thickness; decreased total retina thickness; decreased total retina thickness; decreased circulating alkaline phosphatase level; decreased total retina thickness; abnormal retina inner nuclear layer morphology; abnormal retina inner nuclear layer morphology; decreased circulating total protein level; decreased circulating alkaline phosphatase level; decreased circulating to…	None	None
100753802	Hal	['HISD']	0	0	0	3	3.00786e-05	abnormal gait; decreased locomotor activity; decreased grip strength	Histidinemia	70.685
100771448	LOC100771448	['LFORKYNHYD', 'KYN', 'HKYNH']	0	0	0	None	None	None	None	None
100757819	Hmbs	['HMBS']	0	1	0	7	0	preweaning lethality, complete penetrance; embryonic lethality prior to organogenesis; abnormal lens morphology; increased startle reflex; abnormal vitreous body morphology; hyperactivity; decreased prepulse inhibition	Encephalopathy, Porphyria-Related	64.84	heme A biosynthetic process (GO:0006784); heme B biosynthetic process (GO:0006785); heme B metabolic process (GO:0046492); heme O biosynthetic process (GO:0048034); heme O metabolic process (GO:0048033); heme a metabolic process (GO:0046160); heme biosynthetic process (GO:0006783); heme metabolic process (GO:0042168); pigment biosynthetic process (GO:0046148); porphyrin-containing compound biosyn…
100756363	Hmgcr	['HMGCOARx', 'HMGCOARc']	1	1	0	None	None	None	Muscular Dystrophy, Limb-Girdle, Autosomal Recessive 28	21.015
100762235	Hmgcs1	['HMGCOASi', 'HMGCOASip']	0	1	0	3	0	preweaning lethality, complete penetrance; abnormal auditory brainstem response; increased circulating alanine transaminase level	None	None
100774684	Hmgcs2	['HMGCOASim']	0	0	0	None	None	None	3-Hydroxy-3-Methylglutaryl-Coa Synthase-2 Deficiency	55.665
100763147	Hmgcll1	['HMGL']	0	0	0	None	None	None	None	None
100755385	Hmgcl	['HMGLm', 'HMGLx']	0	0	0	None	None	None	3-Hydroxy-3-Methylglutaric Aciduria	27.87
100767919	Pycr1	['P5CRm', 'HPROxm', 'HPROym', 'P5CRxm']	0	0	0	1	6.13345e-05	decreased circulating free fatty acids level	Cutis Laxa, Autosomal Recessive, Type Iib	0
100751666	Pycr2	['HPROx', 'HPROym', 'HPROy', 'P5CRx', 'HPROxm']	0	0	0	14	0	decreased monocyte cell number; decreased monocyte cell number; decreased Ly6C low monocyte number; decreased monocyte cell number; decreased monocyte cell number; decreased Ly6C low monocyte number; limb grasping; absent pinna reflex; limb grasping; trunk curl	Autosomal Recessive Primary Microcephaly	46.1
100755391	Sgsh	['HS2ly', 'HS1ly', 'HS3ly', 'HS4ly']	0	0	0	21	0	vacuolation; hydropic degeneration; vacuolation; vacuolation; vacuolation; vacuolation; vacuolation; vacuolation; hydropic degeneration; vacuolation	Mucopolysaccharidosis, Type Iiia	60.1
100752593	Hgsnat	['HSAT3ly', 'HSAT4ly', 'HSAT1ly', 'HSAT2ly']	0	0	1	22	0	vacuolation; enlarged urinary bladder; vacuolation; abnormal lung morphology; vacuolation; vacuolation; vacuolation; enlarged lymph nodes; hydropic degeneration; enlarged lymph nodes	Mucopolysaccharidosis, Type Iiic	49.615
100762502	Hsd11b1	['HSD11B1r']	0	0	0	None	None	None	Cortisone Reductase Deficiency 2	49.705
100766725	Hsd11b2	['HSD11B2r']	0	0	0	None	None	None	Apparent Mineralocorticoid Excess	64.455
100767644	Hsd17b3	['HSD17B3r']	0	0	0	None	None	None	46,Xy Difference Of Sex Development Due To 17-Beta-Hydroxysteroid Dehydrogenase 3 Deficiency	54.915
100762147	LOC100762147	['HSD3A2r', 'RDH1', 'HSD3A1r']	0	0	0	None	None	None	None	None
100754260	Hsd3b7	['HSD3B7P', 'HSD3B7']	0	0	0	None	None	None	Bile Acid Synthesis Defect, Congenital, 1	43.15
100774668	Tpo	['IDHPOXOXb', 'IDHPOXOX2b', 'IDHPOXOX4', 'IDHPOXOX3', 'THYPX']	0	0	0	5	1.05138e-06	increased mean platelet volume; increased mean platelet volume; decreased circulating glucose level; improved glucose tolerance; preweaning lethality, incomplete penetrance	Thyroid Dyshormonogenesis 2A	77.92
100767663	Idua	['IDOAASE2ly', 'IDOAASE3ly', 'IDOAASE1ly', 'IDOAASE4ly']	0	0	0	32	0	thick skin; decreased total retina thickness; increased circulating alkaline phosphatase level; decreased total retina thickness; decreased total retina thickness; narrow eye opening; decreased total retina thickness; abnormal retina morphology; increased circulating lipase level; increased circulating unsaturated transferrin level	Hurler Syndrome	72.21
100768667	Slc7a5	['AAPAOC102', 'AAPAOC100', 'AAPAOC84', 'VALLAT1tc', 'AAPAOC98', 'METLEUex', 'AAPAOC80', 'AAPAOC88', 'AAPAOC97', 'AAPAOC77', 'AAPAOC86', 'AAPAOC83', 'AAPAOC101', 'AAPAOC95', 'AAPAOC93', 'AAPAOC90', 'AAPAOC89', 'ILELAT1tc', 'AAPAOC78', 'HKYNRtr', 'AAPAOC82', 'AAPAOC99', 'AAPAOC87', 'AAPAOC96', 'AAPAOC85', 'AAPAOC92', 'AAPAOC81', 'AAPAOC94', 'AAPAOC91', 'AAPAOC79']	0	0	0	4	0	preweaning lethality, complete penetrance; increased mean corpuscular volume; increased circulating potassium level; increased basophil cell number	None	None
100763658	Bcat1	['VALTA', 'LEUTA', 'ILETA']	0	0	0	None	None	None	None	None
100752344	Bcat2	['ILETAm', 'VALTAm', 'LEUTAm']	0	0	0	None	None	None	Hypervalinemia And Hyperleucine-Isoleucinemia	28.995
100757617	Slc43a1	['VALtec', 'ASN_Lte', 'ILEtec', 'HOM_Lte', 'SER_Lt1e', 'GLN_Lte', 'LKYNRtr3', 'METtec', 'THR_Lte', 'LEUtec', 'PHEtec']	0	0	0	None	None	None	None	None
100756277	Miox	['INOSTO']	0	0	0	None	None	None	None	None
100750437	LOC100750437	['INSTt2r']	0	0	0	None	None	None	None	None
100758893	Slc5a11	['INSTt4_2']	0	0	0	2	1.06121e-06	increased circulating alkaline phosphatase level; decreased grip strength	None	None
100773217	Slc5a8	['L_LACt4r_2', 'PYRt4_2', 'It', 'L_LACt4r', 'BUTSMCT1']	0	0	0	None	None	None	None	None
100751457	Suclg1	['ITCOALm', 'MECOAS1m', 'MECOALm', 'SUCOASm', 'ITCOAL1m', 'SUCOAS1m']	0	0	0	4	0	preweaning lethality, complete penetrance; preweaning lethality, complete penetrance; embryonic lethality prior to tooth bud stage; preweaning lethality, complete penetrance	Mitochondrial Dna Depletion Syndrome 9 (Encephalomyopathic Type With Methylmalonic Aciduria)	23.835
100752265	Suclg2	['MECOAS1m', 'ITCOAL1m', 'SUCOAS1m']	0	0	0	1	0	abnormal eye morphology	None	None
100761589	Sucla2	['ITCOALm', 'MECOALm', 'SUCOASm']	0	0	0	None	None	None	Mitochondrial Dna Depletion Syndrome 5 (Encephalomyopathic With Or Without Methylmalonic Aciduria)	37.57
100754101	Amdhd1	['IZPN']	0	0	0	1	7.5227e-05	increased lymphocyte cell number	None	None
100763359	Khk	['KHK', 'KHK3', 'KHK2']	0	0	0	None	None	None	None	None
100772925	Kmo	['KYN3OX']	0	0	0	None	None	None	None	None
100766856	Lct	['LACZe']	0	0	0	2	2.07124e-05	abnormal retina morphology; decreased total retina thickness	Lactase Deficiency, Congenital	0
100751451	Lcat	['LCAT1e']	0	0	0	None	None	None	Fish-Eye Disease	78.27
100768932	Lap3	['LEULEULAPc']	0	0	0	None	None	None	None	None
100764266	Glo1	['LGTHL']	0	0	0	None	None	None	None	None
100762189	LOC100762189	['LNS14DMr']	1	1	1	None	None	None	None	None
100753498	Lss	['LNSTLSr']	1	1	1	11	0	embryonic lethality prior to tooth bud stage; preweaning lethality, complete penetrance; hypoplasia; hypospermia; embryonic lethality prior to organogenesis; preweaning lethality, complete penetrance; preweaning lethality, complete penetrance; increased circulating alkaline phosphatase level; abnormal lens morphology; increased leukocyte cell number	Cataract 44	86.955
100765858	Pipox	['SARCOXp', 'LPCOXp']	0	0	0	3	2.2817e-05	decreased locomotor activity; decreased locomotor activity; shortened QRS complex duration	None	None
100756973	Lipc	['LPS3e', 'LPS2e', 'LPSe']	0	0	0	None	None	None	Hepatic Lipase Deficiency	70.595
100769391	Abhd6	['LPS3', 'LPS3m']	0	0	0	1	1.71298e-05	abnormal vitreous body morphology	None	None
100769559	Lrat	['LRAT', 'LRAT1']	0	0	0	1	None	preweaning lethality, incomplete penetrance	Leber Congenital Amaurosis	46.03
100768365	Awat2	['LRAT1', 'LRAT2', 'RETFA']	0	0	0	26	0	abnormal eye morphology; abnormal eye morphology; abnormal eye morphology; hyperplasia; abnormal eye morphology; abnormal eye morphology; abnormal urinary bladder morphology; abnormal eye morphology; abnormal eye morphology; abnormal eye morphology	None	None
100752960	Sc5d	['LSTO1r', 'LSTO2r']	1	1	1	None	None	None	Lathosterolosis	48.165
100757006	Man2a1	['M1316M2g', 'M1316Mg']	0	0	0	20	0	abnormal cecum morphology; abnormal cecum morphology; increased red blood cell distribution width; increased circulating aspartate transaminase level; increased red blood cell distribution width; increased circulating amylase level; increased circulating bilirubin level; increased circulating aspartate transaminase level; increased mean platelet volume; decreased blood urea nitrogen level	None	None
100682529	Mgat1	['M13N2Tg']	0	1	0	5	1.78986e-06	preweaning lethality, complete penetrance; decreased exploration in new environment; decreased cardiac stroke volume; decreased red blood cell distribution width; hyperactivity	None	None
100689076	Mgat3	['M14NTg']	0	0	0	None	None	None	None	None
100760589	Mgat4c	['M16N4Tg_new2', 'M16N4Tg', 'M16N4Tg_new1']	0	0	0	None	None	None	None	None
100753385	Mgat2	['M16NTg', 'M16NT1g']	0	0	0	None	None	None	Mgat2-Cdg	43.885
100774638	Rft1	['M4MPDOL_ter']	0	1	0	14	0	preweaning lethality, complete penetrance; embryonic lethality prior to organogenesis; embryonic lethality prior to tooth bud stage; increased mean corpuscular volume; increased mean corpuscular hemoglobin; increased monocyte cell number; increased mean corpuscular volume; long tibia; decreased erythrocyte cell number; increased mean corpuscular hemoglobin	Congenital Disorder Of Glycosylation, Type In	26.2
100764455	Gstz1	['MACACIr']	0	0	0	8	1.37692e-08	abnormal retina outer nuclear layer morphology; abnormal retina outer nuclear layer morphology; increased circulating phosphate level; increased circulating potassium level; decreased total retina thickness; decreased total retina thickness; decreased total retina thickness; decreased total retina thickness	Maleylacetoacetate Isomerase Deficiency	36.64
100770033	Ganc	['MALT', 'MLTG1']	0	0	0	None	None	None	None	None
100756512	LOC100756512	['MAN1_7Ber', 'MAN1_6B1er', 'MM8Ber']	0	0	0	None	None	None	None	None
100764596	Mpi	['MAN6PI']	0	1	0	4	0	preweaning lethality, complete penetrance; increased circulating calcium level; abnormal bone mineralization; increased prepulse inhibition	Mpi-Cdg	18.245
100763920	Mpst	['3MCPST', 'MCPST', 'TSCTS']	0	0	0	1	3.98841e-10	decreased exploration in new environment	None	None
100764352	Mdh1	['SLDx', 'MDH', 'MDHx']	0	0	0	7	0	embryonic lethality prior to tooth bud stage; preweaning lethality, complete penetrance; abnormal pharyngeal arch morphology; preweaning lethality, complete penetrance; preweaning lethality, complete penetrance; decreased exploration in new environment; thick ventricular wall	Developmental And Epileptic Encephalopathy 88	0
100763194	Mdh2	['MDHm', 'SLDxm']	0	0	0	20	0	embryonic growth retardation; embryonic lethality prior to tooth bud stage; abnormal neural tube closure; abnormal neural tube morphology; abnormal forebrain development; abnormal midbrain development; abnormal embryo size; abnormal neural tube closure; preweaning lethality, complete penetrance; abnormal vitelline vasculature morphology	Developmental And Epileptic Encephalopathy 51	0
100774834	Apip	['MDRPD']	0	0	0	1	2.95432e-05	decreased circulating serum albumin level	None	None
100771311	Me2	['ME1m', 'ME2m']	0	0	0	1	0	abnormal seminal vesicle morphology	None	None
100767908	Me1	['ME2']	0	0	0	4	0	enlarged lymph nodes; increased circulating alkaline phosphatase level; improved glucose tolerance; decreased prepulse inhibition	None	None
100763416	Mtr	['METS']	0	1	1	None	None	None	Homocystinuria-Megaloblastic Anemia, Cblg Type	25.125	tetrapyrrole metabolic process (GO:0033013)
100751653	Mvk	['MEVK1c', 'MEVK1x']	1	1	1	12	0	embryonic lethality prior to tooth bud stage; small epididymis; abnormal embryo size; abnormal embryo size; hydrometra; small seminal vesicle; microphthalmia; preweaning lethality, complete penetrance; small testis; preweaning lethality, complete penetrance	Hyperimmunoglobulinemia D With Periodic Fever	0
100689098	Mogs	['MG1er']	0	1	0	29	0	abnormal thyroid gland morphology; abnormal pancreas morphology; preweaning lethality, complete penetrance; abnormal thyroid gland morphology; preweaning lethality, complete penetrance; enlarged thymus; abnormal pancreas morphology; preweaning lethality, complete penetrance; absent lymph nodes; abnormal trachea morphology	Mogs-Cdg	33.22
100766430	Minpp1	['MI123456PP', 'BPGP']	0	0	0	None	None	None	Familial Papillary Or Follicular Thyroid Carcinoma	0
100755765	Ippk	['MI13456PK']	0	0	0	12	0	embryonic growth retardation; preweaning lethality, complete penetrance; embryonic growth retardation; embryonic growth retardation; preweaning lethality, complete penetrance; abnormal embryo size; embryonic growth retardation; preweaning lethality, complete penetrance; abnormal embryo size; abnormal embryo size	None	None
100772629	Ipmk	['MI1345PKn', 'MI145PKn', 'MI1346PKn', 'MI145P6Kn', 'MI1456PKn']	0	0	0	None	None	None	None	None
100768438	Itpk1	['MI134PK_5', 'MI134PK', 'MI3456PK']	0	0	0	None	None	None	None	None
100755639	LOC100755639	['MI14PP', 'MI134PP']	0	0	0	None	None	None	None	None
100767831	Isyna1	['MI3PS']	1	0	0	21	0	abnormal tail morphology; abnormal heart morphology; prenatal lethality; abnormal embryo turning; abnormal neural tube closure; abnormal pharyngeal arch morphology; pale yolk sac; abnormal visceral yolk sac morphology; abnormal heart morphology; abnormal somite shape	None	None
100761494	Man1c1	['MM5bg', 'MM7B2g', 'MM8Cg', 'MM6ag', 'MM5ag', 'MM7Ag', 'MM5cg', 'MM6bg', 'MM6B2g', 'MM7Cag', 'MM8Ag', 'MM7Cbg', 'MM6B1bg', 'MM7B1g', 'MM6B1ag']	0	0	0	None	None	None	None	None
100759191	Mlycd	['MCDm', 'MMCDp', 'MCD', 'MMCDm', 'MCDp']	0	0	0	None	None	None	Malonyl-Coa Decarboxylase Deficiency	35.075
100763022	Mcee	['MMEm']	0	0	0	None	None	None	Methylmalonyl-Coa Epimerase Deficiency	0
100765277	Mmut	['MMMm']	0	0	0	None	None	None	Methylmalonic Aciduria Due To Methylmalonyl-Coa Mutase Deficiency	64.31
100761485	Mtap	['MTAP']	0	0	0	44	0	abnormal visceral yolk sac morphology; abnormal skin morphology; abnormal skin morphology; abnormal skin morphology; metaplasia; abnormal thymus morphology; metaplasia; abnormal vitelline vasculature morphology; abnormal lymph node morphology; abnormal visceral yolk sac morphology	Diaphyseal Medullary Stenosis With Malignant Fibrous Histiocytoma	36.13
100770086	Mthfd2	['MTHFD2m', 'MTHFDm', 'MTHFD2', 'MTHFCm']	0	1	0	36	0	abnormal craniofacial morphology; abnormal placenta size; embryonic growth retardation; abnormal craniofacial morphology; preweaning lethality, complete penetrance; abnormal embryo size; abnormal cranium morphology; abnormal facial morphology; pale liver; pallor	None	None
100774930	Mthfr	['MTHFR3', 'MTHFR3x']	0	0	0	None	None	None	Isolated Exencephaly	44.81
100765916	Mri1	['MTRI']	0	0	0	1	5.44073e-07	increased spleen weight	None	None
100761169	C1galt1	['N3Tg']	0	0	0	2	4.24262e-06	preweaning lethality, complete penetrance; increased circulating calcium level	None	None
100754527	LOC100754527	['FTMT', 'NACHORCTL3le', 'URATEt']	0	0	0	None	None	None	None	None
100756372	Naprt	['NACPRT']	0	0	0	None	None	None	None	None
100771407	Nadsyn1	['NADS2']	0	0	0	12	0	enlarged spleen; female infertility; prolonged RR interval; cornea vascularization; decreased heart rate; cornea opacity; decreased grip strength; prolonged RR interval; increased pulmonary ventilation; cornea opacity	Vertebral, Cardiac, Renal, And Limb Defects Syndrome 3	0
100751670	Naga	['NAGA2ly', 'OGLNA', 'NAGAly']	0	0	0	2	3.45006e-22	increased circulating alkaline phosphatase level; increased circulating alkaline phosphatase level	Alpha-N-Acetylgalactosaminidase Deficiency Type 1	0
100753604	Slc5a5	['UREAt', 'NAIt', 'NAt']	0	0	0	32	1.08486e-27	hyperactivity; hyperactivity; hyperactivity; hyperactivity; hyperactivity; hyperactivity; hyperactivity; increased circulating alkaline phosphatase level; decreased prepulse inhibition; abnormal auditory brainstem response	Thyroid Dyshormonogenesis 1	67.875
100758081	Slc12a3	['NCCt']	0	0	0	None	None	None	Gitelman Syndrome	67.74
100767250	Cant1	['NDP10ex', 'NDP8ex', 'NDP3ex', 'NDP7ex', 'NDP7er', 'NTP3e']	0	1	0	15	2.08025e-10	abnormal retina vasculature morphology; abnormal lens morphology; abnormal retina vasculature morphology; increased circulating lipase level; increased circulating amylase level; abnormal vitreous body morphology; abnormal lens morphology; increased startle reflex; abnormal tail morphology; abnormal retina morphology	Desbuquois Dysplasia 1	62.2
100771637	Entpd4	['NDP7er', 'NDP7g', 'NDP3g']	0	0	0	None	None	None	None	None
100765914	LOC100765914	['NDPK10', 'NDPK2n', 'NDPK8n', 'NDPK3n', 'NDPK9', 'NDPK2', 'NDPK4n', 'NDPK8', 'NDPK7n', 'NDPK1', 'NDPK7', 'NDPK9n', 'NDPK5n', 'NDPK6', 'NDPK4', 'NDPK10n', 'NDPK5', 'NDPK6n', 'NDPK1n', 'NDPK3']	0	0	0	None	None	None	None	None
100765627	LOC100765627	['NDPK10', 'NDPK2n', 'NDPK8n', 'NDPK3n', 'NDPK9', 'NDPK2', 'NDPK4n', 'NDPK8', 'NDPK7n', 'NDPK1', 'NDPK7', 'NDPK9n', 'NDPK5n', 'NDPK6', 'NDPK4', 'NDPK10n', 'NDPK5', 'NDPK6n', 'NDPK1n', 'NDPK3']	0	0	0	None	None	None	None	None
100757593	Nme4	['NDPK7m', 'NDPK3m', 'NDPK1m', 'NDPK8m', 'NDPK5m', 'NDPK10m', 'NDPK4m', 'NDPK6m', 'NDPK9m', 'NDPK2m']	0	0	0	None	None	None	None	None
100771233	Nmnat1	['NNATn', 'NMNATn']	0	0	0	3	1.56514e-07	increased mean corpuscular volume; increased bone mineral content; abnormal bone structure	Cone Rod Dystrophy	68.54
100767492	Nampt	['NMNS', 'NMNSn']	0	1	0	6	0	embryonic lethality prior to tooth bud stage; hydrocephaly; abnormal brain morphology; preweaning lethality, complete penetrance; preweaning lethality, complete penetrance; preweaning lethality, complete penetrance	None	None
100755205	Qprt	['NNDPR']	0	0	0	None	None	None	None	None
100767696	Nnmt	['NNMT']	0	0	0	6	0	enlarged ovary; abnormal pancreas morphology; enlarged spleen; abnormal ovary morphology; abnormal ovary morphology; abnormal skin morphology	None	None
100768410	Pnmt	['NORANMT']	0	0	0	4	7.15154e-09	increased circulating sodium level; increased circulating sodium level; improved glucose tolerance; abnormal lens morphology	None	None
100757729	Pnp	['PUNP3', 'PUNP7', 'PNP', 'NP1', 'PUNP1', 'PUNP2', 'PUNP4', 'PUNP5', 'PUNP6']	0	0	0	None	None	None	Purine Nucleoside Phosphorylase Deficiency	51.025
100768928	Nt5c3a	['NTD3', 'NTD4', 'NTD2', 'NTD5', 'NTD1']	0	0	0	None	None	None	None	None
100765193	Nt5c2	['NTD12', 'NTD8', 'NTD10', 'NTD11', 'NTD5', 'NTD3', 'NTD9', 'NTD7', 'NTD2', 'NTD6', 'NTD1']	0	0	0	3	0	abnormal liver morphology; abnormal kidney morphology; decreased startle reflex	Autosomal Recessive Spastic Paraplegia Type 45	0
100767091	Nt5m	['NTD5m', 'NTD2m', 'NTD1m']	0	0	0	None	None	None	None	None
100759374	Nt5e	['NTD9e', 'NTD2e', 'NTD7e', 'NTD4e']	0	0	0	18	0	abnormal kidney morphology; abnormal kidney morphology; enlarged spleen; enlarged kidney; small kidney; small kidney; urinary bladder obstruction; abnormal spleen morphology; enlarged testis; abnormal kidney morphology	Hereditary Arterial And Articular Multiple Calcification Syndrome	31.925
100773620	Si	['O16G1e', 'SUCRe', 'O16G2e']	0	0	0	None	None	None	None	None
100761890	Otc	['OCBTm']	0	0	0	3	0	enlarged thymus; increased circulating alanine transaminase level; increased circulating triglyceride level	Ornithine Transcarbamylase Deficiency	71.07
100756786	Umps	['OMPDC', 'ORPT']	1	1	0	None	None	None	None	None
100752451	Oplah	['OPAHir']	0	1	0	6	3.4455e-10	cataract; abnormal lens morphology; decreased heart rate; increased startle reflex; decreased red blood cell distribution width; decreased circulating unsaturated transferrin level	5-Oxoprolinase Deficiency	0
100755549	LOC100755549	['RETMO', 'ORETNF2']	0	0	0	None	None	None	None	None
100751960	Odc1	['ORNDC']	0	0	0	3	0	embryonic lethality prior to organogenesis; preweaning lethality, complete penetrance; increased heart weight	Bachmann-Bupp Syndrome	0
100771896	Oat	['ORNTArm']	0	0	0	None	None	None	Gyrate Atrophy Of Choroid And Retina	59.07
100757046	Slc22a7	['OROTGLUt']	0	0	0	9	0	enlarged lymph nodes; abnormal skin morphology; enlarged lymph nodes; abnormal retina blood vessel morphology; abnormal retina vasculature morphology; abnormal retina blood vessel morphology; thrombocytopenia; abnormal retina vasculature morphology; abnormal retina blood vessel morphology	None	None
100752606	LOC100752606	['P45011A1m']	0	0	0	None	None	None	None	None
100758683	LOC100758683	['P45017A2r', 'P45017A3r', 'P45017A4r', 'P45017A1r']	0	0	0	None	None	None	None	None
100767691	LOC100767691	['P45021A2r', 'P45021A1r']	0	0	0	None	None	None	None	None
100751584	LOC100751584	['P45027A15m', 'VITD2Hm', 'P45027A14m', 'P45027A13m', 'VITD3Hm', 'P45027A1m', 'P45027A16m', 'P45027A11m', 'P45027A12m']	0	0	0	None	None	None	None	None
100759356	LOC100759356	['P45039A1r']	0	0	0	None	None	None	None	None
100769865	LOC100769865	['P45046A1r']	0	0	0	None	None	None	None	None
100689275	Cyp7a1	['P4507A1r']	0	0	0	26	5.06818e-12	increased circulating alkaline phosphatase level; abnormal retina morphology; increased circulating HDL cholesterol level; increased leukocyte cell number; abnormal retina morphology; increased circulating alkaline phosphatase level; increased circulating unsaturated transferrin level; increased circulating HDL cholesterol level; cataract; abnormal lens morphology	Hypercholesterolemia Due To Cholesterol 7Alpha-Hydroxylase Deficiency	49.26
100754734	LOC100754734	['P4507B12r', 'P4507B11r']	0	0	0	None	None	None	None	None
100770995	LOC100770995	['P4508B13r', 'P4508B11r']	0	0	0	None	None	None	None	None
100758600	Pycr3	['P5CRx', 'P5CR']	0	0	0	1	6.70239e-05	abnormal auditory brainstem response	None	None
100769497	LOC100769497	['PAFHe']	0	0	0	None	None	None	None	None
100689404	Pld1	['PCHOLPg_cho', 'PCHOLP_cho', 'PCHOLPr_cho', 'PCHOLPm_cho']	0	0	0	1	9.13702e-05	increased heart weight	Cardiac Valvular Dysplasia 1	27.8
100771266	Acmsd	['PCLAD']	0	0	0	4	1.58358e-06	increased mean platelet volume; decreased exploration in new environment; decreased circulating bilirubin level; increased bone mineral density	None	None
100758970	Pc	['PCm']	0	1	1	None	None	None	None	None
100682535	Abcb4	['PCtabc', 'FOLABCCte']	0	0	0	39	0	increased circulating alanine transaminase level; increased circulating aspartate transaminase level; increased circulating alanine transaminase level; increased circulating aspartate transaminase level; increased circulating alkaline phosphatase level; increased circulating alkaline phosphatase level; decreased mean corpuscular hemoglobin; increased neutrophil cell number; increased spleen weigh…	Cholestasis, Progressive Familial Intrahepatic, 3	88.37
100765436	Pde9a	['PDE4', 'PDE4n']	0	0	0	None	None	None	None	None
100753308	Pnpo	['PDX5PO', 'PYAM5POr', 'PYDXNO']	0	0	0	None	None	None	Pyridoxal Phosphate-Responsive Seizures	0
100758749	Pck1	['PEPCK']	0	0	1	None	None	None	Phosphoenolpyruvate Carboxykinase Deficiency, Cytosolic	57.98
100762618	Pck2	['PEPCKm']	0	0	1	6	0	small epididymis; enlarged lymph nodes; abnormal skin morphology; abnormal stomach morphology; enlarged lymph nodes; decreased circulating triglyceride level	Phosphoenolpyruvate Carboxykinase Deficiency, Mitochondrial	0
100767954	Pemt	['PETOHMr_cho', 'PETOHMm_cho']	0	0	0	None	None	None	None	None
100774394	Phgdh	['PGCD']	0	0	0	51	0	edema; abnormal hindbrain morphology; embryonic growth retardation; abnormal visceral yolk sac morphology; no spontaneous movement; hemorrhage; abnormal head size; abnormal vitelline vasculature morphology; abnormal visceral yolk sac morphology; abnormal head size	Neu-Laxova Syndrome 1	46.3
100768035	Hpgds	['PGDI']	0	0	0	None	None	None	None	None
100774202	Ptges3	['PGESc']	0	0	0	None	None	None	None	None
100689468	Gpi	['PGI']	0	0	0	None	None	None	None	None
100774660	Pgls	['PGL']	0	0	0	3	0	preweaning lethality, complete penetrance; preweaning lethality, complete penetrance; preweaning lethality, complete penetrance	None	None
100761029	Pgm2	['PGMT', 'PPM', 'PPM2']	0	0	0	None	None	None	None	None
100763640	Ptpmt1	['PGPP_cho']	1	1	0	4	0	preweaning lethality, complete penetrance; embryonic lethality prior to organogenesis; preweaning lethality, complete penetrance; preweaning lethality, complete penetrance	None	None
100689449	Pgs1	['PGPPT']	1	1	0	2	1.34088e-05	preweaning lethality, complete penetrance; increased circulating phosphate level	None	None
100767729	LOC100767729	['PHACCOAGLYACm']	0	0	0	None	None	None	None	None
100767330	Slc48a1	['PHEMEt']	0	0	0	4	1.57042e-16	limb grasping; limb grasping; decreased bone mineral content; decreased locomotor activity	None	None
100774376	Pah	['PHETHPTOX2', 'PHETHPTOX']	0	0	0	18	0	dysplasia; abnormal sternum morphology; abnormal sternum morphology; female infertility; abnormal sternum morphology; dysplasia; abnormal sternum morphology; small spleen; cataract; lens extrusion; cataract; lens extrusion	Phenylketonuria	60.52
100774732	Phyh	['PHYHx']	0	0	0	7	0	hyperplasia; spermatogenesis defect; dysplasia; increased neutrophil cell number; decreased lymphocyte cell number; increased neutrophil cell number; decreased prepulse inhibition	Refsum Disease, Classic	40.755
100764294	Pten	['PI345P3P', 'PI34P3P', 'PI3P3Pn', 'PI34P3Pn', 'PI345P3Pn']	0	0	0	None	None	None	Cowden Syndrome	70.555
100750781	Mtmr3	['PI35P3P', 'PI3PP']	0	0	0	9	0	decreased mean corpuscular hemoglobin; increased startle reflex; increased circulating alkaline phosphatase level; increased circulating alkaline phosphatase level; impaired glucose tolerance; decreased mean corpuscular volume; decreased prepulse inhibition; impaired pupillary reflex; increased circulating potassium level	None	None
100751979	Plcb1	['PI4PLCn', 'PI4PLC', 'PIPLCn', 'PI45PLCn', 'PIPLC', 'PI45PLC']	0	0	0	34	0	abnormal skin morphology; abnormal spleen morphology; abnormal kidney morphology; abnormal kidney morphology; enlarged lymph nodes; enlarged spleen; male infertility; abnormal spleen morphology; enlarged spleen; abnormal spleen morphology	Developmental And Epileptic Encephalopathy 12	62.765
100758020	Slc25a3	['PIt2m']	0	1	0	7	0	preweaning lethality, complete penetrance; preweaning lethality, complete penetrance; abnormal allantois morphology; preweaning lethality, complete penetrance; embryonic lethality prior to organogenesis; abnormal allantois morphology; small testis	Cardiomyopathy-Hypotonia-Lactic Acidosis Syndrome	0
100755850	Slc17a1	['2HBACte', 'BUTLACte', '2HBPPAte', '2HBPYRte', 'ACPPAte', 'PPALACte', 'PPABUTte', 'PYRBHBte', 'BUTACACte', 'PIt7', '2HBLACte', 'FORBHBte', 'ACLACte', 'ACBHBte', '2HBBUTte', 'FORPPAte', 'BHBLACte', 'PYRFORte', 'ACBUTte', 'FORBUTte', 'PYRLACte', 'PIt2e', '2HBACACte', 'BHBACACte', 'PYRPPAte', '2HBFORte', 'PYRACte', 'FORLACte', 'PPABHBte', 'BUTBHBte', 'PYRBUTte', 'ACFORte', 'BHB2HBte']	0	0	0	5	9.19431e-07	decreased leukocyte cell number; increased grip strength; decreased leukocyte cell number; increased grip strength; increased grip strength	None	None
100689023	Slc20a2	['PIt9', 'PIt8']	0	0	0	37	0	mineralisation; developmental dysplasia; developmental dysplasia; mineralisation; developmental and structural abnormality; abnormal lens morphology; cataract; cataract; abnormal lens morphology; abnormal incisor color	Bilateral Striopallidodentate Calcinosis	41.68
100759992	Pmvk	['PMEVKx', 'PMEVKc']	1	1	1	None	None	None	None	None
100750608	Vnn1	['PNTEH']	0	0	0	3	9.09484e-08	abnormal locomotor activation; abnormal tail movements; abnormal locomotor activation	None	None
100771604	Lhpp	['PPA', 'PPAn']	0	0	0	None	None	None	None	None
100756805	LOC100756805	['PPAm']	0	1	1	None	None	None	None	None
100752314	Alad	['PPBNGS']	0	1	1	19	0	abnormal sternum morphology; abnormal skin morphology; enlarged thymus; abnormal liver morphology; enlarged urinary bladder; enlarged urinary bladder; embryonic lethality prior to organogenesis; small adrenal glands; enlarged lymph nodes; abnormal liver morphology	Porphyria, Acute Hepatic	39.1	heme A biosynthetic process (GO:0006784); heme B biosynthetic process (GO:0006785); heme B metabolic process (GO:0046492); heme O biosynthetic process (GO:0048034); heme O metabolic process (GO:0048033); heme a metabolic process (GO:0046160); heme biosynthetic process (GO:0006783); heme metabolic process (GO:0042168); pigment biosynthetic process (GO:0046148); porphyrin-containing compound biosyn…
100766343	Ppcdc	['PPCDC', 'PPCDCm']	0	1	0	None	None	None	None	None
100768962	Ppcs	['PPNCL3']	0	0	0	None	None	None	None	None
100767777	Ppox	['PPPGOm']	0	1	1	10	0	embryonic lethality prior to tooth bud stage; preweaning lethality, complete penetrance; abnormal embryo size; embryonic growth retardation; embryonic growth retardation; abnormal embryo size; increased circulating phosphate level; increased circulating alanine transaminase level; abnormal auditory brainstem response; abnormal auditory brainstem response	Variegate Porphyria	50.005	heme A biosynthetic process (GO:0006784); heme B biosynthetic process (GO:0006785); heme B metabolic process (GO:0046492); heme O biosynthetic process (GO:0048034); heme O metabolic process (GO:0048033); heme a metabolic process (GO:0046160); heme biosynthetic process (GO:0006783); heme metabolic process (GO:0042168); pigment biosynthetic process (GO:0046148); porphyrin-containing compound biosyn…
100752227	Mpo	['PRDXl']	0	0	0	None	None	None	Myeloperoxidase Deficiency	56.36
100760956	Pfas	['PRFGS']	0	1	1	9	0	embryonic lethality prior to tooth bud stage; preweaning lethality, complete penetrance; abnormal snout morphology; abnormal coat/hair pigmentation; abnormal coat/hair pigmentation; abnormal coat/hair pigmentation; abnormal nail morphology; decreased circulating triglyceride level; decreased circulating aspartate transaminase level	None	None	'de novo' IMP biosynthetic process (GO:0006189); 'de novo' XMP biosynthetic process (GO:0097294); XMP biosynthetic process (GO:0097293); XMP metabolic process (GO:0097292)
100765314	Abcd3	['THCHOLStabc', 'SCP21cx', 'DCHOLEStabc', 'PRISTCOAtcx']	0	0	0	27	1.42904e-71	increased circulating alkaline phosphatase level; increased circulating alkaline phosphatase level; abnormal cholesterol homeostasis; increased lean body mass; decreased circulating triglyceride level; increased circulating calcium level; increased lean body mass; decreased total body fat amount; limb grasping; increased circulating total protein level	Bile Acid Synthesis Defect, Congenital, 5	56.46
100773901	Prodh2	['PROD2', 'PRO1x', 'PROD2m', 'PRO1xm']	0	0	0	None	None	None	None	None
100771580	Slco2a1	['PROSTGD2t', 'PROSTGE1t', 'PROSTGE2t']	0	0	0	None	None	None	Hypertrophic Osteoarthropathy, Primary, Autosomal Dominant	30.34
100763203	Slc22a1	['SPRMTDe', 'PROSTGE2t2', 'PROSTGF2t']	0	0	0	None	None	None	None	None
100764967	Slc6a7	['PROt4_2_r']	0	0	0	3	3.6967e-07	increased exploration in new environment; increased grip strength; preweaning lethality, incomplete penetrance	None	None
100689093	Pisd	['PSDm_cho']	0	1	0	None	None	None	Liberfarb Syndrome	0
100760751	Psat1	['PSERT']	0	0	0	4	0	preweaning lethality, complete penetrance; abnormal tail movements; decreased circulating aspartate transaminase level; decreased blood urea nitrogen level	Phosphoserine Aminotransferase Deficiency, Infantile/Juvenile Form	37.165
100755202	Psph	['PSP_L']	0	0	0	20	0	microphthalmia; abnormal embryo size; preweaning lethality, complete penetrance; pale yolk sac; abnormal heart morphology; preweaning lethality, complete penetrance; abnormal eye morphology; pale placenta; abnormal embryo size; abnormal craniofacial morphology	Phosphoserine Phosphatase Deficiency	45.565
100762075	Ptdss1	['PSSA1_cho']	0	0	0	4	1.58179e-13	increased circulating calcium level; increased circulating calcium level; increased prepulse inhibition; decreased large unstained cell number	Lenz-Majewski Hyperostotic Dwarfism	0
100755514	Prxl2b	['PTGFS']	0	0	0	1	9.72733e-05	increased red blood cell distribution width	None	None
100756279	Mpc1	['PYRtm', 'PHPYRtm']	0	0	0	None	None	None	None	None
100766986	Mpc2	['PYRtm', 'PHPYRtm']	0	0	0	None	None	None	None	None
100770343	Txnrd2	['CYSRED', 'TRDRm']	0	0	0	None	None	None	Familial Isolated Dilated Cardiomyopathy	38.78
100768176	Gpt2	['ALATA_Lm']	0	0	0	1	7.05868e-07	abnormal tail movements	Postnatal Microcephaly-Infantile Hypotonia-Spastic Diplegia-Dysarthria-Intellectual Disability Syndrome	30.015
100758958	Idh1	['ICDHyr', 'ICDHyp', 'OXALSUCCCLp', 'OXALSUCCCL']	0	0	0	2	1.36625e-05	decreased prepulse inhibition; preweaning lethality, incomplete penetrance	Maffucci Syndrome	0
100756446	Nit2	['AMID6m', 'AMID6']	0	0	0	None	None	None	None	None
100768542	Suox	['SULOm', 'SULFOX']	0	0	0	4	0	no spontaneous movement; no spontaneous movement; no spontaneous movement; no spontaneous movement	Sulfite Oxidase Deficiency, Isolated	0
100759203	Aco2	['ACONTa', 'ACONTb', 'ACONTbm', 'ACONTam']	0	1	1	8	0	preweaning lethality, complete penetrance; preweaning lethality, complete penetrance; decreased IgM level; decreased IgG1 level; decreased IgG3 level; increased circulating amylase level; decreased body weight; increased circulating cholesterol level	Infantile Cerebellar-Retinal Degeneration	36.96
100774277	Bckdhb	['MOD_3mhop', 'MOD_2mhop', '3M2OPLOXRD']	0	0	0	3	0	preweaning lethality, complete penetrance; increased total body fat amount; increased total body fat amount	Maple Syrup Urine Disease, Type Ib	0
100774234	Bckdha	['MOD_3mhop', 'MOD_2mhop', '3M2OPLOXRD']	0	0	0	7	0	small seminal vesicle; preweaning lethality, complete penetrance; preweaning lethality, complete penetrance; preweaning lethality, complete penetrance; increased neutrophil cell number; decreased lymphocyte cell number; increased neutrophil cell number	Maple Syrup Urine Disease, Type Ia	0
107978331	LOC107978331	['MOD_3mhop', 'MOD_2mhop', '3M2OPLOXRD']	0	0	0	None	None	None	None	None
100766626	Xdh	['XAND', 'XANDp', 'XAO2x', 'XAO2', 'HXAND', 'XAOx', 'XAO']	0	0	0	7	0	abnormal skin morphology; abnormal lung morphology; abnormal skin morphology; male infertility; persistence of hyaloid vascular system; cataract; abnormal vitreous body morphology	Xanthinuria, Type I	70.725
107979660	Aadat	['AATA']	0	0	0	None	None	None	None	None
100768510	Sccpdh	['SACCD2', 'SACCD4m']	0	0	0	3	0	male infertility; shortened QRS complex duration; abnormal vocalization	None	None
100761441	Sgpl1	['SGPL12r', 'SGPL11', 'SPPL', 'SGPL11r']	0	0	0	7	0	preweaning lethality, complete penetrance; enlarged epididymis; preweaning lethality, complete penetrance; small testis; abnormal epididymis morphology; preweaning lethality, complete penetrance; abnormal testis morphology	Reni Syndrome	59.94
100773493	Dlat	['PDHbr']	0	1	0	10	0	preweaning lethality, complete penetrance; decreased prepulse inhibition; decreased prepulse inhibition; decreased prepulse inhibition; decreased prepulse inhibition; decreased prepulse inhibition; decreased prepulse inhibition; decreased prepulse inhibition; decreased prepulse inhibition; decreased exploration in new environment	Pyruvate Dehydrogenase E2 Deficiency	26.26
100758466	Dlst	['AKGDb', 'GLCOASYNT']	0	0	0	1	2.39727e-10	preweaning lethality, complete penetrance	Pheochromocytoma/Paraganglioma Syndrome 7	0
100759869	LOC100759869	['DHRT_ivcoa', 'DHRT_2mbcoa', 'DHRT_ibcoa']	0	0	0	None	None	None	None	None
100689360	Slc25a32	['FOLtm']	0	1	1	None	None	None	Exercise Intolerance, Riboflavin-Responsive	0
100759942	Slc52a3	['RIBFLVt3', 'RIBFLVte']	0	0	0	2	2.57201e-07	increased circulating bilirubin level; abnormal vibrissa morphology	Fazio-Londe Disease	33.515
100767276	Clybl	['CITOAL']	0	0	0	1	2.65025e-07	decreased circulating serum albumin level	None	None
100752560	Slc38a6	['GLUt2e']	0	0	0	None	None	None	None	None
100758921	LOC100758921	['PROSTGC2t5e', 'PROSTGA1t5e', 'TXB2t5e', 'PROSTGH2t5e', 'PROSTGD2t5e', 'PROSTGB2t5e', 'ESTRONESt5e', 'PROSTGE3t5e', 'PROSTGA2t5e', '335TRITHYRt5e', 'PROSTI2t5e', 'BILDGLCURt5e', 'PROSTGE1t5e', 'PROSTGB1t5e', 'DHEASt5e', 'PROSTGC1t5e', 'LEUKTRC4t5e', 'BILGLCURt5e', 'WHARACHDt5e']	0	0	0	None	None	None	None	None
100767410	Rfk	['RBFK']	0	1	1	17	0	abnormal kidney morphology; preweaning lethality, complete penetrance; abnormal spleen morphology; small spleen; enlarged testis; abnormal spleen morphology; preweaning lethality, complete penetrance; single kidney; abnormal testis morphology; abnormal kidney morphology	None	None
100772460	Rdh5	['RDH3', 'RDH2', 'RDH4']	0	1	1	None	None	None	Retinitis Punctata Albescens	0
100767405	Ggps1	['FRTT']	0	1	1	12	4.42126e-07	abnormal vitreous body morphology; increased circulating HDL cholesterol level; abnormal coat/ hair morphology; abnormal vitreous body morphology; increased circulating cholesterol level; abnormal retina blood vessel morphology; impaired glucose tolerance; cataract; abnormal lens morphology; increased leukocyte cell number	Muscular Dystrophy, Congenital Hearing Loss, And Ovarian Insufficiency Syndrome	18.115
100767488	Rpe65	['RETHc', 'RETH2', 'RETH1']	0	0	0	9	4.33714e-18	impaired pupillary reflex; abnormal retina morphology; abnormal retina morphology; impaired pupillary reflex; limb grasping; increased startle reflex; abnormal behavior; abnormal behavior; abnormal pupil morphology	Retinitis Pigmentosa 87 With Choroidal Involvement	69.07
100756130	Rpe	['RPE']	0	1	1	28	0	abnormal kidney morphology; abnormal liver morphology; small heart; enlarged spleen; enlarged kidney; abnormal kidney morphology; enlarged uterus; enlarged spleen; abnormal spleen morphology; enlarged kidney	None	None
100765051	Rpia	['RPI']	0	1	1	4	0	preweaning lethality, complete penetrance; decreased circulating calcium level; decreased circulating glycerol level; decreased circulating HDL cholesterol level	Ribose 5-Phosphate Isomerase Deficiency	29.07
100754088	LOC100754088	['S23TN18g', 'S23TN4g', 'ST6GALNAC27', 'S23TN17g', 'S23TN3g', 'S23TN20g', 'S23TN19g', 'S23TN13g', 'S23TN15g', 'S23TN12g', 'S23TN16g', 'S23TN10g', 'S23TN14g', 'S23TN9g', 'S23TN6g', 'S23T2g', 'S23TN5g', 'S23T4g', 'S23TN11g', 'S23TN2g', 'S23TN22g', 'S23TN7g', 'S23TN8g', 'S23TN21g', 'S23Tg']	0	0	0	None	None	None	None	None
100767717	St3gal2	['S23TN18g', 'S23TN4g', 'ST6GALNAC27', 'S23TN17g', 'S23TN3g', 'S23TN20g', 'S23TN19g', 'S23TN13g', 'S23TN15g', 'S23TN12g', 'S23TN16g', 'S23TN10g', 'S23TN14g', 'SIAT4Bg', 'S23TN9g', 'ST3GAL21g', 'S23TN6g', 'S23T2g', 'S23TN5g', 'S23T4g', 'S23TN11g', 'S23TN2g', 'S23TN22g', 'S23TN7g', 'ST3GAL22g', 'S23TN8g', 'S23TN21g', 'ST3GAL23g']	0	0	0	None	None	None	None	None
100689187	St3gal3	['S23TN18g', 'S23TN4g', 'S23TN17g', 'S23TN3g', 'S23TN20g', 'S23TN19g', 'S23TN13g', 'S23TN15g', 'S23TN12g', 'S23TN16g', 'ST3GAL31g', 'S23TN10g', 'S23TN14g', 'S23TN9g', 'S23TN6g', 'S23TN5g', 'S23TN11g', 'S23TN2g', 'ST3GAL61g', 'S23TN22g', 'S23TN7g', 'S23TN8g', 'S23TN21g', 'S23T3g']	0	0	0	None	None	None	None	None
100760763	Ust	['S2T2g', 'S2T3g', 'S2T1g']	0	0	0	2	2.734e-08	abnormal startle reflex; preweaning lethality, incomplete penetrance	None	None
100763345	Ids	['S2TASE3ly', 'S2TASE2ly', 'S2TASE1ly']	0	0	0	None	None	None	Mucopolysaccharidosis, Type Ii	68.095
100759794	Arsb	['S4TASE4ly', 'S4TASE3ly', 'S4TASE5ly', 'S4TASE1ly', 'S4TASE2ly']	0	0	0	None	None	None	Mucopolysaccharidosis, Type Vi	65.35
103163077	Chst7	['S6T22g', 'S6T21g', 'S6T19g', 'S6T24g', 'S6T23g', 'S6T20g']	0	0	0	None	None	None	None	None
100770659	Gns	['S6TASE18ly', 'S6TASE14ly', 'S6TASE16ly', 'S6TASE12ly', 'S6TASE24ly', 'S6TASE2ly', 'S6TASE13ly', 'S6TASE19ly', 'S6TASE17ly', 'S6TASE21ly', 'S6TASE1ly', 'S6TASE26ly', 'S6TASE3ly', 'S6TASE20ly', 'S6TASE23ly', 'S6TASE11ly', 'S6TASE15ly']	0	0	0	None	None	None	Mucopolysaccharidosis, Type Iiid	24.99
100751161	Aass	['SACCD3m']	0	0	0	3	0	abnormal sternum morphology; enlarged lymph nodes; enlarged urinary bladder	Hyperlysinemia, Type I	12.965
100762102	Comtd1	['SALMCOM2', 'SALMCOM']	0	0	0	None	None	None	None	None
100761121	Sardh	['SARDHm']	0	0	0	None	None	None	Sarcosinemia	0
100751427	Sord	['SBTD_D2']	0	0	0	7	0	abnormal spleen morphology; abnormal spleen morphology; abnormal eye morphology; abnormal skin morphology; abnormal skin morphology; abnormal spleen morphology; increased blood urea nitrogen level	Neuronopathy, Distal Hereditary Motor, Autosomal Recessive 8	32.31
100757558	Scp2	['PCACTTMTDp', 'PCACTDMHPm', 'SCP21x', 'SCP2x', 'PCACTPRISTp', 'SCPx']	0	0	0	None	None	None	Leukoencephalopathy With Dystonia And Motor Neuropathy	31.09
100757983	Slc13a1	['SO4t4_3', 'TSULt4_3', 'SELt4_3']	0	0	0	None	None	None	None	None
100765356	Srr	['SERR']	0	0	0	10	0	abnormal heart morphology; abnormal testis morphology; small testis; abnormal skin morphology; abnormal eye morphology; enlarged heart; cataract; abnormal vitreous body morphology; cataract; abnormal vitreous body morphology	None	None
100774799	Esd	['SFGTH']	0	0	0	3	2.35728e-05	increased startle reflex; decreased hemoglobin content; decreased hematocrit	None	None
100754838	St3gal5	['SIAT9g']	0	0	0	None	None	None	Salt And Pepper Developmental Regression Syndrome	40.215
100763379	Smox	['SPMDOX', 'N1SPRMO', 'SMOX', 'N112SPRMO', 'N1ASPMDO']	0	0	0	None	None	None	None	None
100755276	Smpd3	['SMPD3g']	0	0	0	None	None	None	None	None
100771550	Smpd2	['SMPDE', 'SMPD4']	0	0	0	None	None	None	None	None
100771284	Slc13a4	['SO4t4_2']	0	0	0	2	0	process of degenerative change; preweaning lethality, complete penetrance	None	None
100756588	Srm	['SPMS']	0	0	0	None	None	None	None	None
100765091	Sod1	['SPODMn', 'SPODM', 'SPODMx']	0	1	1	None	None	None	Amyotrophic Lateral Sclerosis 1	69.07
100760320	Sod2	['SPODMm']	0	0	0	None	None	None	None	None
100764834	Sqle	['SQLEr']	1	1	1	1	0	preweaning lethality, complete penetrance	None	None
100754706	Slc6a4	['SRTNt6_2_r']	0	0	0	None	None	None	Obsessive-Compulsive Disorder	68.105
100771326	St3gal6	['ST3GAL61g', 'ST3GAL62g']	0	0	0	None	None	None	None	None
100768920	St8sia1	['ST8SIA12', 'ST8SIA11', 'ST6GALNAC26']	0	0	0	None	None	None	None	None
100764454	St8sia3	['ST6GALNAC28']	0	0	0	None	None	None	None	None
100757138	St6galnac6	['ST6GALNAC62', 'ST6GALNAC31']	0	0	0	None	None	None	None	None
100773433	LOC100773433	['ACOATE140', 'ACOATE2031', 'ACOATE226m', 'ACOATE224', 'ACOATE204', 'ACOATE220', 'ACOATE1831', 'ACOATE1832', 'ACOATE221', 'ACOATE200', 'ACOATE1812', 'ACOATE1811', 'ACOATE160', 'ACOATE1822', 'ACOATE226', 'ACOATE184', 'ACOATE241', 'ACOATE1813', 'SUCCOAPET', 'ACOATE161', 'ACOATE240', 'ACOATE100', 'ACOATE80', 'ACOATE181', 'ACOATE223', 'ACOATE203', 'ACOATE120', 'ACOATE1811m', 'ACOATE180']	0	0	0	None	None	None	None	None
100689344	Taldo1	['TALA']	0	0	0	None	None	None	Transaldolase Deficiency	15.295
100767749	Pcbd1	['THBPT4ACAMDASE']	0	0	1	None	None	None	Hyperphenylalaninemia, Bh4-Deficient, D	46.89
100762703	Pcbd2	['THBPT4ACAMDASE']	0	0	1	None	None	None	None	None
100759874	LOC100759874	['THDm']	0	0	0	None	None	None	None	None
100764351	Thtpa	['THMTP']	0	0	0	6	0	enlarged lymph nodes; decreased prepulse inhibition; abnormal retina vasculature morphology; abnormal retina blood vessel morphology; abnormal retina vasculature morphology; abnormal retina blood vessel morphology	None	None
100769555	LOC100769555	['THRA']	0	0	0	None	None	None	None	None
100762444	Slc16a2	['TRIODTHYt2', 'THYOXt2']	0	0	0	16	0	extramedullary hemopoiesis; hyperplasia; hyperplasia; hyperplasia; extramedullary hemopoiesis; hyperplasia; increased circulating alkaline phosphatase level; increased circulating amylase level; decreased circulating cholesterol level; increased circulating magnesium level	Allan-Herndon-Dudley Syndrome	43.07
100772462	Tktl1	['TKT1', 'TKT2']	0	0	1	None	None	None	None	None
100774058	Tkt	['TKT1', 'TKT2']	0	1	1	4	0	embryonic lethality prior to organogenesis; preweaning lethality, complete penetrance; embryonic lethality prior to tooth bud stage; increased red blood cell distribution width	Transketolase Deficiency	35.875
100754020	Tktl2	['TKT1', 'TKT2']	0	0	1	None	None	None	None	None
100768444	Tpk1	['TMDPK']	0	0	0	6	0	embryonic lethality prior to organogenesis; preweaning lethality, complete penetrance; impaired righting response; impaired righting response; cataract; limb grasping	Thiamine Metabolism Dysfunction Syndrome 5 (Episodic Encephalopathy Type)	36.73
100757152	Tymp	['TMDPP']	0	0	0	None	None	None	Mitochondrial Dna Depletion Syndrome 1 (Mngie Type)	0
100754276	Tyms	['TMDS']	1	1	1	None	None	None	Dyskeratosis Congenita, Digenic	0
100767338	Tpi1	['TPI']	0	0	0	1	4.89702e-05	increased bone mineral content	Triosephosphate Isomerase Deficiency	63.605
100760905	Nqo1	['NQO1', 'NQO2']	0	0	0	None	None	None	None	None
100760127	Th	['TYR3MO2']	0	0	0	2	0	preweaning lethality, complete penetrance; abnormal gait	Autosomal Recessive Dopa-Responsive Dystonia	63.355
100774614	Tyrp1	['TYRASE2']	0	0	0	None	None	None	Albinism, Oculocutaneous, Type Iii	82.165
100759306	LOC100759306	['UDPG4E', 'UAG4E']	0	0	0	None	None	None	None	None
100769679	Alg5	['UDPDOLPT']	0	1	1	None	None	None	Polycystic Kidney Disease 7	0
100770798	Nudt14	['UDPGP', 'UDPG1P']	0	0	0	None	None	None	None	None
100756934	Slc35b1	['UDPGALt2g']	0	1	0	None	None	None	None	None
100689031	Slc35a2	['UGALNACtg', 'UDPGALtg']	0	1	0	None	None	None	None	None
100767827	LOC100767827	['UDPGD']	0	0	0	None	None	None	None	None
100751278	Slc35d1	['UDPGLCAter', 'UGALNACter']	0	0	0	28	0	abnormal facial morphology; abnormal facial morphology; cleft palate; abnormal limb morphology; abnormal facial morphology; abnormal body wall morphology; protruding tongue; edema; preweaning lethality, complete penetrance; abnormal facial morphology	Schneckenbecken Dysplasia	69.82
100763471	Uxs1	['UDPGLDCg']	0	1	0	None	None	None	None	None
100689030	Slc35b4	['UGLCNACtg', 'UDPXYLtg']	0	0	0	22	0	abnormal neural tube closure; abnormal embryo size; embryonic growth retardation; preweaning lethality, complete penetrance; preweaning lethality, complete penetrance; preweaning lethality, complete penetrance; embryonic growth retardation; abnormal heart morphology; embryonic lethality prior to tooth bud stage; abnormal embryo size	None	None
100689432	Ugcg	['UGCGc', 'UGCG']	0	0	0	5	0	preweaning lethality, complete penetrance; increased neutrophil cell number; increased neutrophil cell number; increased circulating alanine transaminase level; decreased lymphocyte cell number	None	None
100752522	Galt	['UGLT']	0	0	0	1	4.91308e-07	impaired glucose tolerance	Classic Galactosemia	43.58
100755423	LOC100755423	['UGT1A2r', 'UGT1A4r', 'UGT1A6r', 'UGT1A5r2', 'UGT1A1r', 'UGT1A10r']	0	0	0	None	None	None	None	None
100757472	Uros	['UPP3S']	0	1	0	2	4.1828e-05	increased leukocyte cell number; preweaning lethality, incomplete penetrance	Porphyria, Congenital Erythropoietic	65.81	heme A biosynthetic process (GO:0006784); heme B biosynthetic process (GO:0006785); heme B metabolic process (GO:0046492); heme O biosynthetic process (GO:0048034); heme O metabolic process (GO:0048033); heme a metabolic process (GO:0046160); heme biosynthetic process (GO:0006783); heme metabolic process (GO:0042168); pigment biosynthetic process (GO:0046148); porphyrin-containing compound biosyn…
100753284	Urod	['UPPDC1']	0	1	0	None	None	None	Porphyria Cutanea Tarda	0	heme A biosynthetic process (GO:0006784); heme B biosynthetic process (GO:0006785); heme B metabolic process (GO:0046492); heme O biosynthetic process (GO:0048034); heme O metabolic process (GO:0048033); heme a metabolic process (GO:0046160); heme biosynthetic process (GO:0006783); heme metabolic process (GO:0042168); pigment biosynthetic process (GO:0046148); porphyrin-containing compound biosyn…
100761511	Uroc1	['URCN']	0	0	0	2	1.89797e-06	decreased exploration in new environment; abnormal retina blood vessel morphology	Urocanase Deficiency	29.285
100764380	Uprt	['URPT']	0	0	0	None	None	None	None	None
103159499	Fosl1	['VITD3tm']	0	0	0	None	None	None	None	None
100750577	Xylb	['XYLK']	0	0	0	21	1.04177e-12	increased lean body mass; increased total body fat amount; increased bone mineral content; decreased circulating alkaline phosphatase level; increased bone mineral density; increased lean body mass; abnormal response to tactile stimuli; abnormal bone mineralization; abnormal response to tactile stimuli; abnormal startle reflex	None	None
100769825	Dcxr	['XYLUR']	0	0	0	1	None	preweaning lethality, incomplete penetrance	Pentosuria	0
100771144	Slc8b1	['CAtm7']	0	0	0	6	1.76204e-07	impaired righting response; impaired righting response; decreased exploration in new environment; abnormal coat appearance; abnormal sleep behavior; abnormal sleep behavior	None	None
100770919	Sqor	['SQORm', 'SQOR2m']	0	0	0	None	None	None	Sulfide:Quinone Oxidoreductase Deficiency	0
100750884	Abca12	['Znabc']	0	0	0	9	0	abnormal facial morphology; abnormal skin appearance; abnormal outer ear morphology; edema; preweaning lethality, complete penetrance; abnormal facial morphology; abnormal skin appearance; abnormal outer ear morphology; edema	Lamellar Ichthyosis	77.925
100767638	LOC100767638	['RETABCtc', 'RTNabc']	0	0	0	None	None	None	None	None
100752070	Abcc6	['LEUKTRC4abc']	0	0	0	None	None	None	Arterial Calcification, Generalized, Of Infancy, 2	68.47
100752281	Slc39a2	['Zn2t']	0	0	0	None	None	None	None	None
100755690	Slc52a2	['RIBFLVt6']	0	0	0	9	0	preweaning lethality, complete penetrance; enlarged lymph nodes; enlarged lymph nodes; enlarged lymph nodes; preweaning lethality, complete penetrance; small adrenal glands; preweaning lethality, complete penetrance; absent vibrissae; decreased total body fat amount	Riboflavin Deficiency	0
100756137	Slc35g1	['CA2te']	0	0	0	None	None	None	None	None
100756307	Frrs1	['FECR']	0	0	0	3	6.067e-05	increased circulating free fatty acids level; decreased food intake; preweaning lethality, incomplete penetrance	None	None
100756772	Slc22a12	['OROTi', 'URATEti']	0	0	0	None	None	None	Hypouricemia, Renal, 1	80.19
100757506	Slc7a4	['LARGtiDF', 'ORNtiDF', 'LYStiDF']	0	0	0	None	None	None	None	None
100765773	Slc9b2	['NAt3_1m']	0	1	0	1	5.81031e-05	increased circulating phosphate level	None	None
100766714	Abcb7	['PHEMEtabc']	0	1	0	None	None	None	Spinocerebellar Ataxia, X-Linked 6, With Or Without Sideroblastic Anemia	0	heme biosynthetic process (GO:0006783); heme metabolic process (GO:0042168); pigment biosynthetic process (GO:0046148); porphyrin-containing compound biosynthetic process (GO:0006779); porphyrin-containing compound metabolic process (GO:0006778); tetrapyrrole biosynthetic process (GO:0033014); tetrapyrrole metabolic process (GO:0033013)
100767935	Slc16a12	['CREATt']	0	0	0	None	None	None	None	None
100772371	Aldh1l2	['FTHFDHm']	0	0	0	3	3.83631e-12	increased CD8-positive, CD25-positive alpha-beta T cell number; increased B-1a cell number; increased CD8-positive, CD25-positive alpha-beta T cell number	None	None
100756461	Dnph1	['DNPH3', 'DNPH1', 'DNPH2', 'DNPH4']	0	0	0	None	None	None	None	None
100762326	Naxe	['NAX1', 'NAX2']	0	0	0	4	4.54998e-08	increased red blood cell distribution width; decreased hemoglobin content; decreased startle reflex; increased spleen weight	Encephalopathy, Progressive, Early-Onset, With Brain Edema And/Or Leukoencephalopathy, 1	26.91
100767494	Naxd	['NAXE2', 'NAXE1']	0	0	0	6	0	preweaning lethality, complete penetrance; decreased locomotor activity; decreased locomotor activity; head bobbing; preweaning lethality, incomplete penetrance; preweaning lethality, incomplete penetrance	Encephalopathy, Progressive, Early-Onset, With Brain Edema And/Or Leukoencephalopathy, 2	33.525
100764208	Slc25a36	['GTPtm', 'UTPtm', 'CTPtm', 'ITPtm']	0	0	1	None	None	None	None	None
100771779	Agk	['AGKm', 'AGK']	0	0	0	3	0	preweaning lethality, complete penetrance; preweaning lethality, incomplete penetrance; preweaning lethality, incomplete penetrance	Sengers Syndrome	17.665
100689207	Fasn	['3OAR140', '3OAS60', '3HAD120', '3HAD40', '3HAD180', '3OAR100', '3HAD140', '3OAR60', 'EAR180y', 'FA140ACPH', '3HAD100', '3OAR40', 'EAR140y', '3HAD80', 'FA120ACPH', '3HAD60', '3OAR160', 'FA180ACPH', '3OAS180', 'EAR100y', '3HAD160', 'ACOATA', '3OAS160', 'EAR120y', 'EAR80y', 'ACMAT1', '3OAS140', 'EAR60y', 'FA160ACPH', '3OAR120', '3OAS80', '3OAS120', 'EAR40y', 'EAR160y', '3OAR180', '3OAS100', 'MCOAT…	0	1	1	None	None	None	None	None
100755723	Olah	['FA80ACPH', 'FA40ACPH', 'FA100ACPH', 'FA120ACPH']	0	0	0	2	1.17494e-09	increased mean corpuscular volume; decreased mean corpuscular hemoglobin concentration	None	None
100770744	Mcat	['MCOATAm', 'ACOATAm']	0	0	0	None	None	None	None	None
100769182	Oxsm	['3OAS60m', '3OAS100m', '3OAS120m', '3OAS80m', '3OAS140m', 'ACMAT1m']	0	0	0	2	0	preweaning lethality, complete penetrance; abnormal auditory brainstem response	None	None
100752583	Acsl3	['FACOAL205x', 'FACOAL1811', 'FACOAL203', 'FACOAL181i', 'FACOAL161x', 'FACOAL180x', 'FACOAL80x', 'FACOAL161', 'FACOAL226', 'FACOAL226x', 'FACOAL200', 'FACOAL2042', 'FACOAL204x', 'FACOAL203x', 'FACOAL1831', 'FACOAL205', 'FACOAL1822x', 'FACOAL184x', 'FACOAL180i', 'FACOAL221', 'FACOAL1821x', 'FACOAL204', 'FACOAL1832x', 'FACOAL80i', 'FACOAL200x', 'FACOAL150', 'FACOAL1822', 'FACOAL184', 'FACOAL1812x',…	0	0	0	None	None	None	None	None
100768175	Scd5	['DESAT16_1', 'DESAT18_1']	0	0	0	None	None	None	None	None
100773095	LOC100773095	['DESAT20_4', 'DESAT20_5']	0	0	0	None	None	None	None	None
100774317	Elovl3	['FAE180', 'FAE220', 'FAE241', 'FAE260', 'FAE200', 'FAE201', 'FAE221', 'FAE240']	0	0	0	None	None	None	None	None
100761652	Tecr	['TECR2042', 'TECR2031', 'TECR241', 'TECR180', 'TECR203', 'TECR221', 'TECR260', 'TECR201', 'TECR200', 'TECR245', 'TECR223', 'TECR181', 'TECR225', 'TECR224', 'TECR240', 'TECR220', 'TECR244']	0	1	1	7	0	preweaning lethality, complete penetrance; abnormal stomach morphology; abnormal stomach morphology; abnormal stomach morphology; abnormal pancreas morphology; abnormal stomach morphology; increased circulating LDL cholesterol level	Intellectual Developmental Disorder, Autosomal Recessive 14	23.48
100767329	Tecrl	['TECR2042', 'TECR2031', 'TECR241', 'TECR180', 'TECR203', 'TECR221', 'TECR260', 'TECR201', 'TECR200', 'TECR245', 'TECR223', 'TECR181', 'TECR225', 'TECR224', 'TECR240', 'TECR220', 'TECR244']	0	0	1	2	3.99708e-05	absent vibrissae; increased grip strength	Ventricular Tachycardia, Catecholaminergic Polymorphic, 3	85.42
100753555	Elovl5	['FAE245', 'FAE181', 'FAE225', 'FAE244', 'FAE203', 'FAE223', 'FAE2031', 'FAE224', 'FAE2042']	0	0	0	30	5.09299e-15	short tibia; increased total body fat amount; decreased lean body mass; decreased lean body mass; abnormal cholesterol homeostasis; increased total body fat amount; decreased locomotor activity; abnormal bone structure; increased circulating HDL cholesterol level; abnormal retina blood vessel morphology	Spinocerebellar Ataxia Type 38	37.275
100689199	Acox1	['ACOAD140p', 'ACOA40ORp', 'ACOAD184n3p', 'ACOAD102n3p', 'ACOAD204n3p', 'ACOAD80p', 'ACOAD81n3p', 'ACOAD204n6p', 'ACOAD205n3p', 'ACOAD224n6p', 'ACOAD244n6p', 'ACOAD142n6p', 'ACOAD161n7p', 'ACOAD181n9p', 'ACOAD201n9p', 'ACOAD220p', 'ACOAD240p', 'ACOAD101n6p', 'ACOAD182n6p', 'ACOAD100p', 'ACOAD225n3p', 'ACOAD160p', 'ACOAD163n6p', 'ACOAD164n3p', 'ACOAD183n6p', 'ACOAD180p', 'ACOAD203n6p', 'ACOAD183n3…	0	0	0	14	0	abnormal liver morphology; female infertility; abnormal liver morphology; male infertility; abnormal liver morphology; abnormal liver morphology; decreased body length; decreased grip strength; decreased body length; decreased thigmotaxis	Peroxisomal Acyl-Coa Oxidase Deficiency	58.72
100767060	Acox3	['ACOADTMTDp', 'ACOADPRISTp', 'ACOADTMHDp']	0	0	0	3	4.84093e-06	impaired glucose tolerance; increased blood urea nitrogen level; cataract	None	None
100767527	Acadvl	['ACOAD225n3m', 'ACOAD224n6m', 'ACOAD2251n3m', 'ACOAD226n3m', 'ACOAD150m', 'ACOAD141n7m', 'ACOAD203n6m', 'ACOAD90m', 'ACOAD161n9m', 'ACOAD102n3m', 'ACOAD162n6m', 'ACOAD245n6m', 'ACOAD205n3m', 'ACOAD244n6m', 'ACOAD141n5m', 'ACOAD183n6m', 'ACOAD160m', 'ACOAD182n6Em', 'ACOAD163n3m', 'ACOADMPm', 'ACOAD181n9m', 'ACOAD170m', 'ACOAD121n5m', 'ACOAD130m', 'ACOAD180m', 'ACOADDMHPm', 'ACOAD184n3m', 'ACOAD18…	0	0	0	2	1.76462e-07	decreased fasting circulating glucose level; impaired glucose tolerance	Acyl-Coa Dehydrogenase, Very Long-Chain, Deficiency Of	54.485
100753128	Decr1	['DECR101n6m', 'DECR163n6m', 'DECR164n3m', 'DECR226n3m', 'DECR102n3m']	0	0	0	None	None	None	None	None
100774016	Acot6	['ACOATE191p', 'PTE4x']	0	0	0	1	1.44713e-06	increased blood uric acid level	None	None
100689192	Fdft1	['PSPPSr']	1	1	1	1	0	preweaning lethality, complete penetrance	Squalene Synthase Deficiency	32.085
103162885	Plpp6	['SQLSr']	1	0	0	3	0	enlarged testis; abnormal testis morphology; increased mean platelet volume	None	None
100767620	Tgds	['TDPGDH']	0	0	0	39	0	abnormal neural tube morphology; abnormal placenta morphology; abnormal eye morphology; preweaning lethality, complete penetrance; abnormal optic vesicle formation; abnormal testis morphology; abnormal embryo turning; abnormal heart morphology; enlarged testis; small kidney	Catel-Manzke Syndrome	55.46
100758998	Slc29a4	['TYMte2', 'TRYPTAte']	0	0	0	3	1.19182e-05	abnormal radius morphology; abnormal ulna morphology; abnormal optic disk morphology	None	None
100766800	Pld6	['CLPNH', 'PGLYCH']	0	0	0	None	None	None	None	None
100771171	Faah	['PAAA']	0	0	0	4	1.07498e-09	increased mean platelet volume; increased circulating iron level; decreased circulating glucose level; increased fasting circulating glucose level	None	None
100753881	Lclat1	['MLCLAT', 'DLCLAT']	0	0	0	5	4.42436e-08	increased mean corpuscular volume; increased circulating alkaline phosphatase level; increased mean corpuscular volume; increased mean corpuscular hemoglobin; increased circulating alanine transaminase level	None	None
100774248	LOC100774248	['CRTNte']	0	0	0	None	None	None	None	None
100755116	Hpgd	['15KPROSTGF2c']	0	0	0	1	0	preweaning lethality, complete penetrance	Hypertrophic Osteoarthropathy, Primary, Autosomal Recessive, 1	43.635
100759864	B3glct	['UPDGOFUCBGTr']	0	0	0	None	None	None	Peters-Plus Syndrome	48.89
100760325	Poglut1	['POGLUTr']	0	0	0	5	0	preweaning lethality, complete penetrance; preweaning lethality, complete penetrance; preweaning lethality, complete penetrance; embryonic lethality prior to organogenesis; abnormal retina outer nuclear layer morphology	Dowling-Degos Disease	0
100770708	Pomgnt2	['POMGNTr']	0	0	0	None	None	None	Walker-Warburg Syndrome	49.705
100768564	B3galnt2	['POMGNGALNTr']	0	0	0	5	0	preweaning lethality, complete penetrance; abnormal embryo size; abnormal embryo size; abnormal locomotor behavior; decreased bone mineral content	Muscle-Eye-Brain Disease	28.295
100771074	Pomk	['POMKr']	0	0	0	5	0	abnormal kidney morphology; increased bone mineral density; decreased startle reflex; increased spleen weight; preweaning lethality, complete penetrance	Congenital Muscular Dystrophy With Cerebellar Involvement	59.135
100759830	Crppa	['RBT5PCYTr']	0	0	0	2	1.59475e-07	increased mean platelet volume; increased neutrophil cell number	Muscular Dystrophy-Dystroglycanopathy (Congenital With Brain And Eye Anomalies), Type A, 7	26.48
100761516	Fktn	['POCDPRBTLTg']	0	0	0	None	None	None	Walker-Warburg Syndrome	48.755
100757873	Rxylt1	['POXYLTg']	0	0	0	13	0	preweaning lethality, complete penetrance; abnormal coat/hair pigmentation; abnormal coat/hair pigmentation; limb grasping; impaired righting response; hyperactivity; limb grasping; abnormal coat/ hair morphology; increased grip strength; increased grip strength	Muscular Dystrophy-Dystroglycanopathy (Congenital With Brain And Eye Anomalies), Type A, 10	47.53
100755665	Dhps	['DHPS', 'SPMDSH', 'DHSPMDNABUT']	0	1	0	2	0	preweaning lethality, complete penetrance; increased hemoglobin content	Neurodevelopmental Disorder With Seizures And Speech And Walking Impairment	0
100766178	Aars1	['ALATRS']	1	1	1	9	0	preweaning lethality, complete penetrance; preweaning lethality, complete penetrance; preweaning lethality, complete penetrance; decreased total body fat amount; abnormal tail length; decreased total body fat amount; increased lean body mass; abnormal head morphology; increased lean body mass	Non-Specific Early-Onset Epileptic Encephalopathy	52.305
100767723	Rars1	['ARGTRS']	1	1	1	1	6.83544e-06	increased thermal nociceptive threshold	Rars-Related Autosomal Recessive Hypomyelinating Leukodystrophy	0
100764751	Nars1	['ASNTRS']	1	1	1	3	0	preweaning lethality, complete penetrance; preweaning lethality, complete penetrance; preweaning lethality, complete penetrance	Neurodevelopmental Disorder With Microcephaly, Impaired Language, And Gait Abnormalities	0
100767438	Dars1	['ASPTRS']	1	1	1	None	None	None	Hypomyelination With Brainstem And Spinal Cord Involvement And Leg Spasticity	13.105
100761418	Cars1	['CYSTRS']	1	1	1	1	0	preweaning lethality, complete penetrance	Trichothiodystrophy	0
100763536	Qars1	['GLNTRS']	1	1	1	14	0	abnormal skin morphology; embryonic lethality prior to organogenesis; preweaning lethality, complete penetrance; abnormal eye morphology; preweaning lethality, complete penetrance; anophthalmia; abnormal skin morphology; abnormal brain morphology; preweaning lethality, complete penetrance; abnormal eye morphology	Microcephaly, Progressive, With Seizures And Cerebral And Cerebellar Atrophy	0
100751073	Gars1	['GLYTRS']	1	1	1	15	0	enlarged urinary bladder; abnormal eye morphology; abnormal stomach morphology; embryonic lethality prior to organogenesis; enlarged heart; small spleen; preweaning lethality, complete penetrance; abnormal seminal vesicle morphology; abnormal skin morphology; preweaning lethality, complete penetrance	Distal Hereditary Motor Neuropathy Type 5	77.21
100757635	Hars1	['HISTRS']	1	1	1	None	None	None	Usher Syndrome, Type Iiib	45.205
100754316	Iars1	['ILETRS']	1	1	1	None	None	None	Growth Retardation, Impaired Intellectual Development, Hypotonia, And Hepatopathy	50.37
100764360	Lars1	['LEUTRS']	1	1	1	1	0	preweaning lethality, complete penetrance	Infantile Liver Failure Syndrome 1	0
100766627	Kars1	['LYSTRS']	1	1	1	4	0	preweaning lethality, complete penetrance; preweaning lethality, complete penetrance; embryonic lethality prior to organogenesis; preweaning lethality, complete penetrance	Deafness, Autosomal Recessive 89	0
100756755	Mars1	['METTRS']	1	0	0	4	0	preweaning lethality, complete penetrance; preweaning lethality, complete penetrance; preweaning lethality, complete penetrance; abnormal locomotor behavior	Charcot-Marie-Tooth Disease, Axonal, Type 2U	48.205
100761130	Fars2	['PHETRSm']	0	1	1	10	0	preweaning lethality, complete penetrance; decreased grip strength; decreased grip strength; decreased grip strength; decreased grip strength; decreased grip strength; decreased grip strength; increased circulating aspartate transaminase level; decreased grip strength; decreased grip strength	Combined Oxidative Phosphorylation Deficiency 14	14.46
100765635	LOC100765635	['PROTRS']	1	0	0	None	None	None	None	None
100689195	Sars1	['SERTRS']	1	1	1	5	0	preweaning lethality, complete penetrance; embryonic lethality prior to organogenesis; improved glucose tolerance; abnormal iris pigmentation; decreased grip strength	Autosomal Recessive Primary Microcephaly	0
100767856	Wars1	['TRPTRS']	1	1	1	27	0	abnormal kidney morphology; polycystic kidney; abnormal liver morphology; polycystic kidney; enlarged liver; enlarged liver; decreased mean corpuscular volume; cataract; abnormal lens morphology; decreased mean corpuscular volume	Neuronopathy, Distal Hereditary Motor, Autosomal Dominant 9	53.665
100751260	Yars1	['TYRTRS']	1	1	1	5	0	embryonic lethality prior to tooth bud stage; preweaning lethality, complete penetrance; embryonic lethality prior to organogenesis; preweaning lethality, complete penetrance; preweaning lethality, complete penetrance	Charcot-Marie-Tooth Disease, Dominant Intermediate C	0
100769994	Vars1	['VALTRS']	1	1	1	None	None	None	None	None
100770749	Abca3	['PGLYCABCte']	0	0	0	3	0	preweaning lethality, complete penetrance; preweaning lethality, complete penetrance; preweaning lethality, complete penetrance	Surfactant Metabolism Dysfunction, Pulmonary, 3	73.345
100754506	Cftr	['CLCFTRte']	0	0	0	None	None	None	Cystic Fibrosis	73.155
100774283	A3galt2	['GGTA1g']	0	0	0	None	None	None	None	None
100764165	Acod1	['ACOD']	0	0	0	1	2.7342e-05	decreased grip strength	None	None
100751531	Acp6	['ALPAP']	0	0	0	2	6.73172e-05	increased circulating serum albumin level; preweaning lethality, incomplete penetrance	None	None
100755598	Aspdh	['ASPDH']	0	0	0	None	None	None	None	None
100764591	Atad1	['ATAx']	0	0	0	None	None	None	Hyperekplexia 4	39.045
100757074	Enpp6	['GPCCPDE2', 'GPCCPDE']	0	0	0	None	None	None	None	None
100770206	Sugct	['SUCGT']	0	0	0	None	None	None	Glutaric Acidemia Type 3	39.795
100757466	LOC100757466	['UGALCG']	0	0	0	None	None	None	None	None
100752746	Agmo	['AGMO']	0	0	0	1	8.86555e-06	abnormal eye posterior chamber depth	None	None
100756335	Slc41a1	['MG2t4e']	0	0	0	None	None	None	Nephronophthisis-Like Nephropathy 2	0
100762387	Slc41a3	['MG2t4m']	0	0	0	2	3.3961e-07	abnormal gait; limb grasping	None	None
100759806	Mrs2	['MG2tm']	0	0	0	2	2.23198e-05	decreased locomotor activity; decreased locomotor activity	None	None
100771510	LOC100771510	['MG2t4g']	0	0	0	None	None	None	None	None
100764155	Mmgt1	['MG2tg']	0	0	0	None	None	None	None	None
100760537	LOC100760537	['FCYTOB5OXRyr', 'FCYTOB5OXRy']	0	0	0	None	None	None	None	None
100750723	Gde1	['GLYC3PGPH']	0	0	0	12	1.54291e-17	abnormal behavior; abnormal behavior; decreased startle reflex; increased circulating cholesterol level; abnormal behavior; decreased vertical activity; abnormal behavior; increased vertical activity; increased circulating alkaline phosphatase level; abnormal gait	None	None
100766850	Casd1	['SIAOACET']	0	0	0	None	None	None	None	None
100754185	Siae	['SIAACTE']	0	0	0	None	None	None	None	None

## Sheet: recovered_essential
Gene_ID	Mouse_symbol	Model_reactions	FBA_Essentiality	CRISPR_Essentiality	FluxGAT_Essentiality	impc_n_sig	impc_best_p	impc_top_mp_terms	impc_top_disease	impc_top_phenodigm	Enriched_GO_Terms
100774015	Slc16a10	['TRPt', '34DHPHEt', 'PHEtec', 'TYRt']	0	1	1	None	None	None	None	None
100751162	Coq6	['COQ6m', '3DPHBH1', '3DPHBH2']	0	1	1	15	0	abnormal tail bud morphology; abnormal forebrain development; abnormal forebrain development; embryonic lethality prior to tooth bud stage; preweaning lethality, complete penetrance; abnormal embryo size; abnormal tail bud morphology; embryonic growth retardation; embryonic growth retardation; preweaning lethality, complete penetrance	Full Schwannomatosis	30.885
100689330	Folr1	['5MTHFt']	0	1	1	11	0	small testis; preweaning lethality, complete penetrance; enlarged heart; preweaning lethality, complete penetrance; embryonic lethality prior to tooth bud stage; abnormal kidney morphology; embryonic growth retardation; embryonic growth retardation; preweaning lethality, complete penetrance; abnormal cholesterol homeostasis	Neurodegeneration Due To Cerebral Folate Transport Deficiency	0
100756415	Slc33a1	['GAO1', 'GAO2', 'ACCOAtr', 'ACCOAgt', 'GAO1g', 'GAO2g']	0	1	1	None	None	None	Autosomal Dominant Spastic Paraplegia Type 42	43.165
100761974	Gnpnat1	['ACGAM6PSi']	0	1	1	None	None	None	Rhizomelic Dysplasia, Ain-Naz Type	17.875
100762575	Pgm3	['ACGAMPM']	0	1	1	1	1.79188e-07	preweaning lethality, complete penetrance	Pgm3-Cdg	61.31
100750895	Atic	['AICART', 'IMPC']	0	1	1	None	None	None	None	None	'de novo' IMP biosynthetic process (GO:0006189); 'de novo' XMP biosynthetic process (GO:0097294); XMP biosynthetic process (GO:0097293); XMP metabolic process (GO:0097292)
100758991	Paics	['AIRCr', 'PRASCS']	0	1	1	6	0	embryonic growth retardation; preweaning lethality, complete penetrance; preweaning lethality, complete penetrance; prenatal lethality prior to heart atrial septation; embryonic growth retardation; preweaning lethality, complete penetrance	Phosphoribosylaminoimidazole Carboxylase Deficiency	22.325
100769239	Slc25a26	['AMETt2m']	0	1	1	None	None	None	Combined Oxidative Phosphorylation Deficiency 28	0
100773731	Alg1	['BDMT']	0	1	1	11	0	preweaning lethality, complete penetrance; increased eosinophil cell number; increased eosinophil cell number; abnormal coat/hair pigmentation; abnormal cholesterol homeostasis; increased basophil cell number; abnormal coat/hair pigmentation; increased lymphocyte cell number; increased basophil cell number; abnormal coat/hair pigmentation	Congenital Disorder Of Glycosylation, Type Ik	18.335
100689038	Cert1	['CERT2gt', 'CERT1rt', 'CERT2rt', 'CERT1gt']	0	1	1	2	4.32379e-06	decreased mean corpuscular hemoglobin; preweaning lethality, incomplete penetrance	Neurodevelopmental Disorder With Hypotonia, Speech Delay, And Dysmorphic Facies	35.025
100751442	Slc25a1	['AKGICITtm', 'CITOXAtm', 'OXAICITtm', 'PEPACONtm', 'CITtbm', 'CITtam', 'PEPICITtm', 'AKGCITtm', 'OXAACONtm', 'AKGACONtm', 'ICITACONtm', 'SUCCICITtm', 'MALACONtm', 'SUCCACONtm', 'CITACONtm']	0	1	1	59	0	embryonic growth retardation; abnormal facial morphology; abnormal head shape; abnormal neural tube closure; edema; abnormal neural tube closure; preweaning lethality, complete penetrance; abnormal embryo development; no spontaneous movement; abnormal embryo development	Combined D-2- And L-2-Hydroxyglutaric Aciduria	31.485
100773134	Cmas	['CMPSAS', 'CMPSASn', 'CTPCNCT']	0	1	1	3	0	inflammation; preweaning lethality, complete penetrance; abnormal gait	None	None
100763494	Coq3	['COQ3m', 'DHDPBMTm']	0	1	1	10	0	preweaning lethality, complete penetrance; embryonic lethality prior to organogenesis; abnormal vocalization; abnormal vocalization; decreased grip strength; decreased grip strength; decreased grip strength; decreased grip strength; abnormal locomotor behavior; decreased grip strength	None	None
100750776	Coq5	['COQ5m']	0	1	1	3	0	preweaning lethality, complete penetrance; preweaning lethality, complete penetrance; preweaning lethality, complete penetrance	Coenzyme Q10 Deficiency, Primary, 9	0
100768385	Dolk	['DOLK']	0	1	1	2	0	embryonic lethality prior to organogenesis; preweaning lethality, complete penetrance	Dk1-Cdg	0
100766150	Alg8	['DOLPGT2er']	0	1	1	22	0	embryonic growth retardation; embryonic lethality prior to tooth bud stage; abnormal embryo size; preweaning lethality, complete penetrance; abnormal chorioallantoic fusion; abnormal embryo turning; abnormal embryo turning; embryonic growth retardation; abnormal chorioallantoic fusion; abnormal coat/ hair morphology	Congenital Disorder Of Glycosylation, Type Ih	34.45
100753866	LOC100753866	['DOLPGT3er']	0	1	1	None	None	None	None	None
100755062	Alg9	['DOLPMT2_er', 'DOLPMT4_er']	0	1	1	6	0	embryonic lethality prior to tooth bud stage; preweaning lethality, complete penetrance; abnormal coat/hair pigmentation; abnormal coat/hair pigmentation; abnormal locomotor behavior; increased total body fat amount	Congenital Disorder Of Glycosylation, Type Il	34.695
103161104	Hsd17b4	['3HDH81n3p', '3HAD123n3p', '3HAD100p', '3HDH161n7p', '3HDH60p', '3HAD122n6p', '3HDH220p', '3HDH120p', '3HDH205n3p', '3HDH241n9p', '3HAD163n3p', '3HAD140p', '3HDH184n3p', '3HDH246n3p', '3HDHTMHDp', '3HDH221n9p', '3HAD204n3p', 'ECOAH1p', '3HAD80p', '3HAD224n6p', '3HAD244n6p', '3HAD81n3p', '3HDH180p', '3HDH260p', '3HAD205n3p', '3HDH201n9p', '3HAD181n9p', '3HDH182n6p', '3HAD240p', '3HDH200p', '3HDH1…	0	1	1	33	0	abnormal embryo size; abnormal eye morphology; cataract; aspermia; enlarged adrenal glands; cataract; abnormal spleen morphology; hypoplasia; abnormal sternum morphology; dysplasia	Perrault Syndrome 1	55.655
100773218	Fh	['FUM', 'FUMm']	0	1	1	None	None	None	None	None
100689446	Gart	['PRAIS', 'GARFT', 'PRAGS']	0	1	1	5	0	preweaning lethality, complete penetrance; preweaning lethality, complete penetrance; preweaning lethality, complete penetrance; embryonic lethality prior to tooth bud stage; embryonic lethality prior to organogenesis	None	None	'de novo' IMP biosynthetic process (GO:0006189); 'de novo' XMP biosynthetic process (GO:0097294); XMP biosynthetic process (GO:0097293); XMP metabolic process (GO:0097292)
100689054	Dpagt1	['GLCNACPT']	0	1	1	None	None	None	Congenital Myasthenic Syndromes With Glycosylation Defect	0
100760149	Ppat	['GLUPRT']	0	1	1	11	0	preweaning lethality, complete penetrance; preweaning lethality, complete penetrance; embryonic lethality prior to organogenesis; preweaning lethality, complete penetrance; abnormal sternum morphology; increased mean corpuscular hemoglobin concentration; abnormal cornea morphology; cataract; cataract; abnormal retina morphology	None	None	'de novo' IMP biosynthetic process (GO:0006189); 'de novo' XMP biosynthetic process (GO:0097294); XMP biosynthetic process (GO:0097293); XMP metabolic process (GO:0097292)
100755903	Coq2	['HBZOPT10m']	0	1	1	11	0	preweaning lethality, complete penetrance; embryonic lethality prior to tooth bud stage; decreased bone mineral content; decreased bone mineral content; increased total body fat amount; increased total body fat amount; increased total body fat amount; decreased bone mineral content; decreased lean body mass; decreased heart weight	Coenzyme Q10 Deficiency, Primary, 1	19.285
100763416	Mtr	['METS']	0	1	1	None	None	None	Homocystinuria-Megaloblastic Anemia, Cblg Type	25.125	tetrapyrrole metabolic process (GO:0033013)
100758970	Pc	['PCm']	0	1	1	None	None	None	None	None
100756805	LOC100756805	['PPAm']	0	1	1	None	None	None	None	None
100752314	Alad	['PPBNGS']	0	1	1	19	0	abnormal sternum morphology; abnormal skin morphology; enlarged thymus; abnormal liver morphology; enlarged urinary bladder; enlarged urinary bladder; embryonic lethality prior to organogenesis; small adrenal glands; enlarged lymph nodes; abnormal liver morphology	Porphyria, Acute Hepatic	39.1	heme A biosynthetic process (GO:0006784); heme B biosynthetic process (GO:0006785); heme B metabolic process (GO:0046492); heme O biosynthetic process (GO:0048034); heme O metabolic process (GO:0048033); heme a metabolic process (GO:0046160); heme biosynthetic process (GO:0006783); heme metabolic process (GO:0042168); pigment biosynthetic process (GO:0046148); porphyrin-containing compound biosyn…
100767777	Ppox	['PPPGOm']	0	1	1	10	0	embryonic lethality prior to tooth bud stage; preweaning lethality, complete penetrance; abnormal embryo size; embryonic growth retardation; embryonic growth retardation; abnormal embryo size; increased circulating phosphate level; increased circulating alanine transaminase level; abnormal auditory brainstem response; abnormal auditory brainstem response	Variegate Porphyria	50.005	heme A biosynthetic process (GO:0006784); heme B biosynthetic process (GO:0006785); heme B metabolic process (GO:0046492); heme O biosynthetic process (GO:0048034); heme O metabolic process (GO:0048033); heme a metabolic process (GO:0046160); heme biosynthetic process (GO:0006783); heme metabolic process (GO:0042168); pigment biosynthetic process (GO:0046148); porphyrin-containing compound biosyn…
100760956	Pfas	['PRFGS']	0	1	1	9	0	embryonic lethality prior to tooth bud stage; preweaning lethality, complete penetrance; abnormal snout morphology; abnormal coat/hair pigmentation; abnormal coat/hair pigmentation; abnormal coat/hair pigmentation; abnormal nail morphology; decreased circulating triglyceride level; decreased circulating aspartate transaminase level	None	None	'de novo' IMP biosynthetic process (GO:0006189); 'de novo' XMP biosynthetic process (GO:0097294); XMP biosynthetic process (GO:0097293); XMP metabolic process (GO:0097292)
100759203	Aco2	['ACONTa', 'ACONTb', 'ACONTbm', 'ACONTam']	0	1	1	8	0	preweaning lethality, complete penetrance; preweaning lethality, complete penetrance; decreased IgM level; decreased IgG1 level; decreased IgG3 level; increased circulating amylase level; decreased body weight; increased circulating cholesterol level	Infantile Cerebellar-Retinal Degeneration	36.96
100689360	Slc25a32	['FOLtm']	0	1	1	None	None	None	Exercise Intolerance, Riboflavin-Responsive	0
100767410	Rfk	['RBFK']	0	1	1	17	0	abnormal kidney morphology; preweaning lethality, complete penetrance; abnormal spleen morphology; small spleen; enlarged testis; abnormal spleen morphology; preweaning lethality, complete penetrance; single kidney; abnormal testis morphology; abnormal kidney morphology	None	None
100772460	Rdh5	['RDH3', 'RDH2', 'RDH4']	0	1	1	None	None	None	Retinitis Punctata Albescens	0
100767405	Ggps1	['FRTT']	0	1	1	12	4.42126e-07	abnormal vitreous body morphology; increased circulating HDL cholesterol level; abnormal coat/ hair morphology; abnormal vitreous body morphology; increased circulating cholesterol level; abnormal retina blood vessel morphology; impaired glucose tolerance; cataract; abnormal lens morphology; increased leukocyte cell number	Muscular Dystrophy, Congenital Hearing Loss, And Ovarian Insufficiency Syndrome	18.115
100756130	Rpe	['RPE']	0	1	1	28	0	abnormal kidney morphology; abnormal liver morphology; small heart; enlarged spleen; enlarged kidney; abnormal kidney morphology; enlarged uterus; enlarged spleen; abnormal spleen morphology; enlarged kidney	None	None
100765051	Rpia	['RPI']	0	1	1	4	0	preweaning lethality, complete penetrance; decreased circulating calcium level; decreased circulating glycerol level; decreased circulating HDL cholesterol level	Ribose 5-Phosphate Isomerase Deficiency	29.07
100765091	Sod1	['SPODMn', 'SPODM', 'SPODMx']	0	1	1	None	None	None	Amyotrophic Lateral Sclerosis 1	69.07
100774058	Tkt	['TKT1', 'TKT2']	0	1	1	4	0	embryonic lethality prior to organogenesis; preweaning lethality, complete penetrance; embryonic lethality prior to tooth bud stage; increased red blood cell distribution width	Transketolase Deficiency	35.875
100769679	Alg5	['UDPDOLPT']	0	1	1	None	None	None	Polycystic Kidney Disease 7	0
100689207	Fasn	['3OAR140', '3OAS60', '3HAD120', '3HAD40', '3HAD180', '3OAR100', '3HAD140', '3OAR60', 'EAR180y', 'FA140ACPH', '3HAD100', '3OAR40', 'EAR140y', '3HAD80', 'FA120ACPH', '3HAD60', '3OAR160', 'FA180ACPH', '3OAS180', 'EAR100y', '3HAD160', 'ACOATA', '3OAS160', 'EAR120y', 'EAR80y', 'ACMAT1', '3OAS140', 'EAR60y', 'FA160ACPH', '3OAR120', '3OAS80', '3OAS120', 'EAR40y', 'EAR160y', '3OAR180', '3OAS100', 'MCOAT…	0	1	1	None	None	None	None	None
100761652	Tecr	['TECR2042', 'TECR2031', 'TECR241', 'TECR180', 'TECR203', 'TECR221', 'TECR260', 'TECR201', 'TECR200', 'TECR245', 'TECR223', 'TECR181', 'TECR225', 'TECR224', 'TECR240', 'TECR220', 'TECR244']	0	1	1	7	0	preweaning lethality, complete penetrance; abnormal stomach morphology; abnormal stomach morphology; abnormal stomach morphology; abnormal pancreas morphology; abnormal stomach morphology; increased circulating LDL cholesterol level	Intellectual Developmental Disorder, Autosomal Recessive 14	23.48
100761130	Fars2	['PHETRSm']	0	1	1	10	0	preweaning lethality, complete penetrance; decreased grip strength; decreased grip strength; decreased grip strength; decreased grip strength; decreased grip strength; decreased grip strength; increased circulating aspartate transaminase level; decreased grip strength; decreased grip strength	Combined Oxidative Phosphorylation Deficiency 14	14.46

## Sheet: novel_essential
Gene_ID	Mouse_symbol	Model_reactions	FBA_Essentiality	CRISPR_Essentiality	FluxGAT_Essentiality	impc_n_sig	impc_best_p	impc_top_mp_terms	impc_top_disease	impc_top_phenodigm	Enriched_GO_Terms
100751520	Csad	['3SALACBOXL', 'LCYSTCBOXL']	0	0	1	None	None	None	None	None
100757130	Slc25a38	['5AOPtm']	0	0	1	3	0	preweaning lethality, complete penetrance; decreased locomotor activity; abnormal behavior	Anemia, Sideroblastic, 2, Pyridoxine-Refractory	0
100766192	Slc25a10	['MALTSULtm', 'AKGMALtm', 'FUMSO4tm', 'MALSO4tm', 'OXAPItm', 'FUMSO3tm', 'SUCCt2m', 'FUMTSULtm', 'FUMtm', 'MALSO3tm', 'AKGPItm', 'MALtm']	0	0	1	6	2.68591e-08	decreased total retina thickness; decreased total retina thickness; increased circulating amylase level; increased grip strength; abnormal retina blood vessel morphology; increased grip strength	Mitochondrial Dna Depletion Syndrome 19	0
100769919	Slc25a19	['DNDPt58m', 'ADPDGPDtm', 'DNDPt5m', 'DNDPt20m', 'DNDPt46m', 'DNDPt59m', 'DNDPt13m', 'THMPPtm', 'DNDPt52m', 'DNDPt7m', 'DNDPt9m', 'DNDPt41m', 'DNDPt8m', 'DNDPt42m', 'DNDPt63m', 'DNDPt31m', 'DNDPt40m', 'DNDPt30m', 'DNDPt61m', 'DNDPt56m', 'DNDPt45m', 'DNDPt51m', 'DNDPt32m', 'DNDPt6m', 'DNDPt3m', 'DNDPt18m', 'DNDPt43m', 'DNDPt60m', 'DNDPt62m', 'DNDPt50m', 'DNDPt12m', 'DNDPt44m', 'DNDPt55m', 'DNDPt1m…	0	0	1	None	None	None	Amish Lethal Microcephaly	54.115
100767336	Mthfd1l	['FTHFLm', 'MTHFDm', 'MTHFD2', 'MTHFCm']	0	0	1	1	0	preweaning lethality, complete penetrance	None	None
100752593	Hgsnat	['HSAT3ly', 'HSAT4ly', 'HSAT1ly', 'HSAT2ly']	0	0	1	22	0	vacuolation; enlarged urinary bladder; vacuolation; abnormal lung morphology; vacuolation; vacuolation; vacuolation; enlarged lymph nodes; hydropic degeneration; enlarged lymph nodes	Mucopolysaccharidosis, Type Iiic	49.615
100758749	Pck1	['PEPCK']	0	0	1	None	None	None	Phosphoenolpyruvate Carboxykinase Deficiency, Cytosolic	57.98
100762618	Pck2	['PEPCKm']	0	0	1	6	0	small epididymis; enlarged lymph nodes; abnormal skin morphology; abnormal stomach morphology; enlarged lymph nodes; decreased circulating triglyceride level	Phosphoenolpyruvate Carboxykinase Deficiency, Mitochondrial	0
100767749	Pcbd1	['THBPT4ACAMDASE']	0	0	1	None	None	None	Hyperphenylalaninemia, Bh4-Deficient, D	46.89
100762703	Pcbd2	['THBPT4ACAMDASE']	0	0	1	None	None	None	None	None
100772462	Tktl1	['TKT1', 'TKT2']	0	0	1	None	None	None	None	None
100754020	Tktl2	['TKT1', 'TKT2']	0	0	1	None	None	None	None	None
100764208	Slc25a36	['GTPtm', 'UTPtm', 'CTPtm', 'ITPtm']	0	0	1	None	None	None	None	None
100767329	Tecrl	['TECR2042', 'TECR2031', 'TECR241', 'TECR180', 'TECR203', 'TECR221', 'TECR260', 'TECR201', 'TECR200', 'TECR245', 'TECR223', 'TECR181', 'TECR225', 'TECR224', 'TECR240', 'TECR220', 'TECR244']	0	0	1	2	3.99708e-05	absent vibrissae; increased grip strength	Ventricular Tachycardia, Catecholaminergic Polymorphic, 3	85.42
