# Supplementary material for: Flux sampling and graph neural networks for improved gene essentiality prediction in mammalian genome-scale metabolic models
Source: NPJ Syst Biol Appl. 2026 May 8;12:107. doi: 10.1038/s41540-026-00738-8 (PMC13369363; doi:10.1038/s41540-026-00738-8)
Supplement: Supplementary file 3 — Supplementary Data 2 [file 41540_2026_738_MOESM3_ESM.xlsx]

## Sheet: essentiality_comparison
Gene_ID	Model_reactions	FBA_Essentiality	OGEE_v2_Essentiality	FluxGAT_Essentiality	IMPC_n_sig	IMPC_best_p	IMPC_top_mp_terms	IMPC_top_disease	IMPC_top_phenodigm	Enriched_GO_Terms
A4galt	['MAR08148', 'MAR00801']	0	0	0	None	None	None	None	None
A4gnt	['MAR08255', 'MAR00765', 'MAR00926', 'MAR00925', 'MAR00924', 'MAR08254']	0	0	0	None	None	None	None	None
Aanat	['MAR04546']	0	0	0	6	6.51313e-07	abnormal coat/hair pigmentation; abnormal coat/hair pigmentation; hyperactivity; hyperactivity; hyperactivity; increased mean platelet volume	None	None
Abca3	['MAR09897']	0	1	0	3	0	preweaning lethality, complete penetrance; preweaning lethality, complete penetrance; preweaning lethality, complete penetrance	Surfactant Metabolism Dysfunction, Pulmonary, 3	73.345	anatomical structure development (GO:0048856); animal organ development (GO:0048513); biological regulation (GO:0065007); biosynthetic process (GO:0009058); chemical homeostasis (GO:0048878); developmental process (GO:0032502); homeostatic process (GO:0042592); multicellular organism development (GO:0007275); multicellular organismal process (GO:0032501); positive regulation of biological process…
Abca4	['MAR09903']	0	0	0	1	1.31489e-05	vertebral fusion	Stargardt Disease 1	71.59
Abcb1a	['MAR11724', 'MAR11700', 'MAR12852', 'MAR12350', 'MAR12394', 'MAR12461', 'MAR11710', 'MAR11716', 'MAR11714', 'MAR11764', 'MAR11771', 'MAR11720', 'MAR12348', 'MAR11698', 'MAR12782', 'MAR12341', 'MAR11706', 'MAR12556', 'MAR12786', 'MAR11702', 'MAR11696', 'MAR11758', 'MAR11767', 'MAR11648', 'MAR11757', 'MAR11765', 'MAR11772', 'MAR11768', 'MAR11774', 'MAR12344', 'MAR11712', 'MAR12399', 'MAR11760', 'M…	0	1	0	None	None	None	Inflammatory Bowel Disease 13	65.22	anatomical structure development (GO:0048856); animal organ development (GO:0048513); biological regulation (GO:0065007); cell differentiation (GO:0030154); cellular developmental process (GO:0048869); developmental process (GO:0032502); homeostatic process (GO:0042592); multicellular organism development (GO:0007275); multicellular organismal process (GO:0032501); nervous system development (GO:…
Abcb6	['MAR04760', 'MAR11799', 'MAR04754', 'MAR04756']	1	1	0	1	8.64121e-08	abnormal vibrissa morphology	Familial Pseudohyperkalemia	36.53
Abcd2	['MAR04811', 'MAR04793', 'MAR06596', 'MAR04803', 'MAR06597']	0	0	0	None	None	None	None	None
Abcd3	['MAR01696', 'MAR06779', 'MAR06775', 'MAR01622']	0	0	0	27	1.42904e-71	increased circulating alkaline phosphatase level; increased circulating alkaline phosphatase level; abnormal cholesterol homeostasis; increased lean body mass; decreased circulating triglyceride level; increased circulating calcium level; increased lean body mass; decreased total body fat amount; limb grasping; increased circulating total protein level	Bile Acid Synthesis Defect, Congenital, 5	56.46
Acaca	['MAR07673', 'MAR07672']	0	1	0	None	None	None	Acetyl-Coa Carboxylase-Alpha Deficiency	27.475	biosynthetic process (GO:0009058); chemical homeostasis (GO:0048878); homeostatic process (GO:0042592); multicellular organismal process (GO:0032501); response to endogenous stimulus (GO:0009719)
Acacb	['MAR04295', 'MAR20112']	0	0	1	None	None	None	None	None
Acad8	['MAR04480', 'MAR03163', 'MAR03212']	0	0	1	None	None	None	Isobutyryl-Coa Dehydrogenase Deficiency	43.755
Ache	['MAR08421', 'MAR00641']	0	1	0	12	0	no spontaneous movement; hemorrhage; small heart; no spontaneous movement; no spontaneous movement; hemorrhage; no spontaneous movement; abnormal heart morphology; increased neutrophil cell number; preweaning lethality, incomplete penetrance	None	None	anatomical structure development (GO:0048856); anatomical structure morphogenesis (GO:0009653); animal organ development (GO:0048513); biological regulation (GO:0065007); cell communication (GO:0007154); cell differentiation (GO:0030154); cell-cell signaling (GO:0007267); cellular developmental process (GO:0048869); developmental process (GO:0032502); homeostatic process (GO:0042592); multicellul…
Acly	['MAR04149']	0	1	1	None	None	None	None	None	biosynthetic process (GO:0009058)
Aco1	['MAR04454']	0	1	0	2	3.40291e-06	decreased mean corpuscular volume; abnormal retina morphology	None	None	anatomical structure development (GO:0048856); biological regulation (GO:0065007); biosynthetic process (GO:0009058); cellular homeostasis (GO:0019725); chemical homeostasis (GO:0048878); developmental process (GO:0032502); homeostatic process (GO:0042592); inorganic ion homeostasis (GO:0098771); intracellular chemical homeostasis (GO:0055082); intracellular monoatomic cation homeostasis (GO:0030…
Adk	['MAR04083', 'MAR04012']	0	1	1	15	0	preweaning lethality, complete penetrance; enlarged lung; abnormal thymus morphology; abnormal spleen morphology; enlarged thymus; abnormal skin morphology; abnormal thymus morphology; enlarged thymus; abnormal lung morphology; decreased exploration in new environment	Hypermethioninemia Due To Adenosine Kinase Deficiency	52.895	biological regulation (GO:0065007); biosynthetic process (GO:0009058); carbohydrate derivative metabolic process (GO:1901135); multicellular organismal process (GO:0032501); positive regulation of biological process (GO:0048518); positive regulation of multicellular organismal process (GO:0051240); regulation of biological process (GO:0050789); regulation of cellular process (GO:0050794); regulat…
Adpgk	['MAR07747']	0	0	1	6	7.1109e-06	increased grip strength; increased grip strength; decreased total body fat amount; increased lean body mass; increased bone mineral content; increased bone mineral density	None	None
Adprh	['MAR07626', 'MAR07624']	0	0	0	None	None	None	None	None
Afmid	['MAR04216', 'MAR04219', 'MAR06717']	0	0	0	6	2.21347e-07	increased mean corpuscular volume; decreased grip strength; increased circulating glucose level; hyperactivity; increased mean corpuscular hemoglobin; decreased grip strength	None	None
Agps	['MAR07594']	1	1	1	None	None	None	Rhizomelic Chondrodysplasia Punctata, Type 3	0
Agxt	['MAR04198', 'MAR04791', 'MAR04467', 'MAR04788']	0	0	0	None	None	None	Primary Hyperoxaluria Type 1	80.895
Ahcy	['MAR03877', 'MAR07136']	0	1	0	8	0	embryonic lethality prior to tooth bud stage; preweaning lethality, complete penetrance; preweaning lethality, complete penetrance; embryonic lethality prior to organogenesis; preweaning lethality, complete penetrance; increased grip strength; increased basophil cell number; increased basophil cell number	Hypermethioninemia With S-Adenosylhomocysteine Hydrolase Deficiency	26.27
Ak1	['MAR04480', 'MAR04004', 'MAR04002']	0	0	1	None	None	None	Anemia, Congenital, Nonspherocytic Hemolytic, 3	25.38
Ak7	['MAR04480', 'MAR04004', 'MAR04002']	0	1	1	24	0	abnormal ovary morphology; enlarged thymus; enlarged heart; abnormal spleen morphology; abnormal skin morphology; enlarged thymus; abnormal thymus morphology; abnormal testis morphology; enlarged thymus; abnormal heart morphology	Spermatogenic Failure 27	72.81	biosynthetic process (GO:0009058)
Alb	['MAR05151', 'MAR05258']	0	0	0	None	None	None	Analbuminemia	62.975
Alg10b	['MAR07261', 'MAR07281']	0	1	0	49	0	edema; abnormal heart morphology; preweaning lethality, complete penetrance; abnormal embryo development; abnormal limb bud morphology; pale yolk sac; pale yolk sac; abnormal heart morphology; preweaning lethality, complete penetrance; abnormal somite shape	Long Qt Syndrome 2	0	anatomical structure development (GO:0048856); animal organ development (GO:0048513); biosynthetic process (GO:0009058); cell differentiation (GO:0030154); cellular developmental process (GO:0048869); developmental process (GO:0032502); metal ion transport (GO:0030001); multicellular organism development (GO:0007275); multicellular organismal process (GO:0032501); nervous system development (GO:0…
Alg13	['MAR07265']	0	1	0	11	0	hypoplasia; hypoplasia; process of degenerative change; decreased bone mineral density; decreased bone mineral content; increased total body fat amount; decreased bone mineral content; decreased lean body mass; increased leukocyte cell number; increased total body fat amount	Developmental And Epileptic Encephalopathy 36	41.08	anterograde trans-synaptic signaling (GO:0098916); biological regulation (GO:0065007); biosynthetic process (GO:0009058); cell communication (GO:0007154); cell-cell signaling (GO:0007267); chemical synaptic transmission (GO:0007268); regulation of biological process (GO:0050789); regulation of cell communication (GO:0010646); regulation of cellular process (GO:0050794); regulation of signaling (G…
Alg2	['MAR07267', 'MAR07268']	0	1	1	6	0	preweaning lethality, complete penetrance; embryonic lethality prior to organogenesis; impaired righting response; increased circulating insulin level; decreased fasting circulating glucose level; abnormal digit morphology	Congenital Disorder Of Glycosylation, Type Ii	25.88	biosynthetic process (GO:0009058); carbohydrate derivative metabolic process (GO:1901135); glycoprotein metabolic process (GO:0009100)
Alox12b	['MAR06924', 'MAR08545']	0	1	0	None	None	None	Lamellar Ichthyosis	66.02	anatomical structure development (GO:0048856); animal organ development (GO:0048513); biological regulation (GO:0065007); biosynthetic process (GO:0009058); cell communication (GO:0007154); developmental process (GO:0032502); multicellular organismal process (GO:0032501); positive regulation of biological process (GO:0048518); positive regulation of multicellular organismal process (GO:0051240); …
Alox15	['MAR00987', 'MAR00986', 'MAR00985', 'MAR02440', 'MAR00983', 'MAR01388']	0	1	0	2	6.95876e-05	persistence of hyaloid vascular system; preweaning lethality, incomplete penetrance	None	None	anatomical structure development (GO:0048856); animal organ development (GO:0048513); biological regulation (GO:0065007); biosynthetic process (GO:0009058); cell communication (GO:0007154); developmental process (GO:0032502); multicellular organismal process (GO:0032501); positive regulation of biological process (GO:0048518); regulation of biological process (GO:0050789); regulation of cell comm…
Aloxe3	['MAR06924']	0	1	0	18	0	abnormal lymph node morphology; hemorrhage; small spleen; embryonic growth retardation; abnormal placenta morphology; embryonic growth retardation; preweaning lethality, complete penetrance; abnormal blood vessel morphology; preweaning lethality, complete penetrance; hemorrhage	Lamellar Ichthyosis	61.635	anatomical structure development (GO:0048856); animal organ development (GO:0048513); biological regulation (GO:0065007); biosynthetic process (GO:0009058); cell communication (GO:0007154); cell differentiation (GO:0030154); cellular developmental process (GO:0048869); developmental process (GO:0032502); multicellular organismal process (GO:0032501); regulation of biological process (GO:0050789);…
Ampd1	['MAR04080']	0	1	0	7	0	enlarged lymph nodes; enlarged lymph nodes; increased mean platelet volume; decreased neutrophil cell number; preweaning lethality, incomplete penetrance; preweaning lethality, incomplete penetrance; preweaning lethality, incomplete penetrance	Adenosine Monophosphate Deaminase Deficiency	0	biosynthetic process (GO:0009058)
Ampd2	['MAR04080']	0	0	0	11	0	increased circulating cholesterol level; increased circulating HDL cholesterol level; increased circulating amylase level; increased red blood cell distribution width; thrombocytosis; decreased hematocrit; decreased circulating fructosamine level; increased mean platelet volume; increased circulating potassium level; increased mean corpuscular hemoglobin concentration	Autosomal Recessive Spastic Paraplegia Type 63	46.54
Ampd3	['MAR04080']	0	0	0	11	2.54824e-09	decreased circulating potassium level; abnormal behavior; abnormal behavior; increased leukocyte cell number; decreased circulating glucose level; abnormal behavior; decreased circulating magnesium level; decreased total body fat amount; decreased circulating potassium level; decreased circulating glucose level	Adenosine Monophosphate Deaminase Deficiency	0
Anpep	['MAR04329', 'MAR04328']	0	0	0	3	6.24215e-07	cornea deposits; abnormal cornea morphology; increased cardiac muscle contractility	None	None
Ap1g1	['MAR00190']	0	1	0	15	0	preweaning lethality, complete penetrance; embryonic lethality prior to organogenesis; increased total body fat amount; decreased bone mineral content; decreased lean body mass; increased total body fat amount; abnormal retina morphology; cataract; hyperactivity; increased vertical activity	Usmani-Riazuddin Syndrome, Autosomal Dominant	50.635	biological regulation (GO:0065007); cell differentiation (GO:0030154); cellular developmental process (GO:0048869); developmental process (GO:0032502); multicellular organismal process (GO:0032501); positive regulation of biological process (GO:0048518); regulation of biological process (GO:0050789); regulation of cellular process (GO:0050794)
Apip	['MAR05386']	0	0	0	1	2.95432e-05	decreased circulating serum albumin level	None	None
Apob	['MAR05154']	0	1	0	None	None	None	Hypobetalipoproteinemia, Familial, 1	66.635	anatomical structure development (GO:0048856); anatomical structure morphogenesis (GO:0009653); biological regulation (GO:0065007); biosynthetic process (GO:0009058); cell differentiation (GO:0030154); cellular developmental process (GO:0048869); chemical homeostasis (GO:0048878); developmental process (GO:0032502); embryo development (GO:0009790); homeostatic process (GO:0042592); multicellular …
Apoc1	['MAR05157']	0	0	0	None	None	None	None	None
Apoc2	['MAR05158']	0	0	0	None	None	None	Apolipoprotein C-Ii Deficiency	63.74
Apoc3	['MAR05159']	0	0	0	None	None	None	Apolipoprotein C-Iii Deficiency	57.905
Apoe	['MAR05165']	0	1	0	19	6.17827e-104	increased circulating LDL cholesterol level; increased circulating LDL cholesterol level; increased circulating cholesterol level; increased circulating cholesterol level; increased circulating cholesterol level; increased circulating cholesterol level; increased circulating triglyceride level; increased circulating LDL cholesterol level; increased circulating alkaline phosphatase level; increase…	Dysbetalipoproteinemia	80.79	anatomical structure development (GO:0048856); anatomical structure morphogenesis (GO:0009653); anterograde trans-synaptic signaling (GO:0098916); biological regulation (GO:0065007); biosynthetic process (GO:0009058); cell communication (GO:0007154); cell differentiation (GO:0030154); cell-cell signaling (GO:0007267); cellular developmental process (GO:0048869); cellular homeostasis (GO:0019725);…
Aqp1	['MAR04885']	0	1	0	38	3.26378e-32	increased circulating alkaline phosphatase level; decreased locomotor activity; increased circulating alkaline phosphatase level; decreased locomotor activity; decreased exploration in new environment; decreased locomotor activity; decreased locomotor activity; increased circulating alkaline phosphatase level; decreased locomotor activity; decreased grip strength	None	None	anatomical structure development (GO:0048856); anatomical structure morphogenesis (GO:0009653); animal organ development (GO:0048513); biological regulation (GO:0065007); cell communication (GO:0007154); cell-cell signaling (GO:0007267); cellular homeostasis (GO:0019725); chemical homeostasis (GO:0048878); developmental process (GO:0032502); homeostatic process (GO:0042592); intracellular chemica…
Aqp2	['MAR04885']	0	1	0	None	None	None	Arginine Vasopressin Resistance	68.33	anatomical structure development (GO:0048856); animal organ development (GO:0048513); biological regulation (GO:0065007); cellular homeostasis (GO:0019725); chemical homeostasis (GO:0048878); developmental process (GO:0032502); homeostatic process (GO:0042592); metal ion transport (GO:0030001); multicellular organism development (GO:0007275); multicellular organismal process (GO:0032501); positiv…
Aqp3	['MAR09890', 'MAR04885', 'MAR00444']	0	0	0	9	8.18254e-15	increased circulating alkaline phosphatase level; increased blood urea nitrogen level; increased circulating total protein level; increased circulating serum albumin level; increased circulating creatinine level; increased circulating HDL cholesterol level; increased lean body mass; increased circulating cholesterol level; increased circulating calcium level	None	None
Aqp4	['MAR04885']	0	0	0	None	None	None	Megalencephalic Leukoencephalopathy With Subcortical Cysts 4, Remitting	32.155
Aqp5	['MAR04885']	0	1	0	None	None	None	Diffuse Palmoplantar Keratoderma, Bothnian Type	30.45	anatomical structure development (GO:0048856); anatomical structure morphogenesis (GO:0009653); animal organ development (GO:0048513); biological regulation (GO:0065007); developmental process (GO:0032502); multicellular organism development (GO:0007275); multicellular organismal process (GO:0032501); regulation of body fluid levels (GO:0050878); system development (GO:0048731)
Aqp6	['MAR04885']	0	0	0	3	0	abnormal kidney morphology; increased total retina thickness; increased circulating chloride level	None	None
Aqp7	['MAR09890', 'MAR04885', 'MAR00444']	0	0	0	None	None	None	None	None
Aqp8	['MAR04885', 'MAR11775', 'MAR04888']	0	0	0	None	None	None	None	None
Aqp9	['MAR09890', 'MAR01485', 'MAR04949', 'MAR04951']	0	0	0	4	4.7755e-06	short tibia; abnormal cholesterol homeostasis; abnormal tibia morphology; abnormal auditory brainstem response	None	None
Arg1	['MAR03816']	0	1	0	None	None	None	Argininemia	67.505	biological regulation (GO:0065007); biosynthetic process (GO:0009058); cell communication (GO:0007154); multicellular organismal process (GO:0032501); positive regulation of biological process (GO:0048518); regulation of biological process (GO:0050789); regulation of cell communication (GO:0010646); regulation of cellular process (GO:0050794); regulation of multicellular organismal process (GO:00…
Arg2	['MAR08426']	0	0	0	16	0	enlarged thymus; abnormal heart morphology; abnormal heart shape; abnormal thymus morphology; enlarged thymus; small spleen; abnormal spleen morphology; abnormal heart morphology; abnormal spleen morphology; enlarged heart	None	None
Arid4b	['MAR05337']	0	1	1	11	3.09044e-11	decreased total body fat amount; decreased total body fat amount; abnormal retina morphology; increased bone mineral density; hyperactivity; increased lean body mass; increased lean body mass; increased thigmotaxis; preweaning lethality, incomplete penetrance; preweaning lethality, incomplete penetrance	None	None	anatomical structure development (GO:0048856); animal organ development (GO:0048513); biological regulation (GO:0065007); biosynthetic process (GO:0009058); cell communication (GO:0007154); cell differentiation (GO:0030154); cellular developmental process (GO:0048869); developmental process (GO:0032502); multicellular organism development (GO:0007275); multicellular organismal process (GO:0032501…
Arsa	['MAR08209', 'MAR00790']	0	0	1	None	None	None	Metachromatic Leukodystrophy	57.93
Arsb	['MAR07514', 'MAR07506', 'MAR07558', 'MAR07502', 'MAR07564']	0	0	1	None	None	None	Mucopolysaccharidosis, Type Vi	65.35
Asl	['MAR03813']	0	1	1	None	None	None	Argininosuccinic Aciduria	60.36	anatomical structure development (GO:0048856); animal organ development (GO:0048513); biological regulation (GO:0065007); biosynthetic process (GO:0009058); cellular homeostasis (GO:0019725); chemical homeostasis (GO:0048878); developmental process (GO:0032502); homeostatic process (GO:0042592); intracellular chemical homeostasis (GO:0055082); multicellular organism development (GO:0007275); mult…
Asns	['MAR03903']	0	0	0	5	4.76719e-06	abnormal retina pigmentation; abnormal retina pigmentation; decreased hemoglobin content; abnormal glucose homeostasis; increased heart weight	Asparagine Synthetase Deficiency	30.495
Aspa	['MAR06969', 'MAR08628']	0	1	0	37	2.52038e-15	decreased prepulse inhibition; increased fasting circulating glucose level; decreased prepulse inhibition; decreased prepulse inhibition; decreased vertical activity; decreased vertical activity; limb grasping; decreased locomotor activity; decreased locomotor activity; decreased prepulse inhibition	Severe Canavan Disease	64.93	anatomical structure development (GO:0048856); biological regulation (GO:0065007); cell differentiation (GO:0030154); cellular developmental process (GO:0048869); developmental process (GO:0032502); multicellular organism development (GO:0007275); multicellular organismal process (GO:0032501); nervous system development (GO:0007399); positive regulation of biological process (GO:0048518); positiv…
Ass1	['MAR03811']	0	1	1	None	None	None	Citrullinemia, Classic	54.41	anatomical structure development (GO:0048856); animal organ development (GO:0048513); biological regulation (GO:0065007); biosynthetic process (GO:0009058); developmental process (GO:0032502); multicellular organism development (GO:0007275); multicellular organismal process (GO:0032501); positive regulation of biological process (GO:0048518); regulation of biological process (GO:0050789); regulat…
Atp11a	['MAR11622', 'MAR11615', 'MAR11618', 'MAR11613', 'MAR11628', 'MAR11624', 'MAR11614', 'MAR11617', 'MAR11620', 'MAR11616', 'MAR11621', 'MAR11623', 'MAR11626', 'MAR11625', 'MAR11619']	0	1	0	6	0	preweaning lethality, complete penetrance; increased leukocyte cell number; abnormal retina morphology; decreased circulating cholesterol level; decreased circulating HDL cholesterol level; increased bone mineral density	Leukodystrophy, Hypomyelinating, 24	42.15	anatomical structure development (GO:0048856); biological regulation (GO:0065007); cell differentiation (GO:0030154); cellular developmental process (GO:0048869); developmental process (GO:0032502); embryo development (GO:0009790); multicellular organism development (GO:0007275); multicellular organismal process (GO:0032501); positive regulation of biological process (GO:0048518); positive regula…
Atp11c	['MAR11622', 'MAR11615', 'MAR11618', 'MAR11613', 'MAR11628', 'MAR11624', 'MAR11614', 'MAR11617', 'MAR11620', 'MAR11616', 'MAR11621', 'MAR11623', 'MAR11626', 'MAR11625', 'MAR11619']	0	0	0	19	0	increased circulating bilirubin level; increased circulating cholesterol level; increased circulating bilirubin level; increased circulating cholesterol level; increased circulating alkaline phosphatase level; abnormal cholesterol homeostasis; increased mean corpuscular volume; decreased leukocyte cell number; decreased erythrocyte cell number; abnormal cholesterol homeostasis	Hemolytic Anemia, Congenital, X-Linked	51.025
Atp12a	['MAR08892', 'MAR01444']	0	0	0	None	None	None	None	None
Atp2a1	['MAR07629']	0	1	0	1	0	preweaning lethality, complete penetrance	Brody Disease	66.68	biological regulation (GO:0065007); cell communication (GO:0007154); cellular homeostasis (GO:0019725); chemical homeostasis (GO:0048878); homeostatic process (GO:0042592); inorganic ion homeostasis (GO:0098771); intracellular chemical homeostasis (GO:0055082); intracellular monoatomic cation homeostasis (GO:0030003); intracellular monoatomic ion homeostasis (GO:0006873); metal ion transport (GO:…
Atp2a2	['MAR07629']	0	1	0	4	0	preweaning lethality, complete penetrance; decreased mean platelet volume; decreased circulating alkaline phosphatase level; increased fasting circulating glucose level	Acrokeratosis Verruciformis Of Hopf	52.045	anatomical structure development (GO:0048856); anterograde trans-synaptic signaling (GO:0098916); biological regulation (GO:0065007); cell communication (GO:0007154); cell differentiation (GO:0030154); cell-cell signaling (GO:0007267); cellular developmental process (GO:0048869); cellular homeostasis (GO:0019725); chemical homeostasis (GO:0048878); chemical synaptic transmission (GO:0007268); dev…
Atp2a3	['MAR07629']	0	0	0	None	None	None	None	None
Atp2b1	['MAR07629', 'MAR00119']	0	1	0	10	0	abnormal epididymis morphology; enlarged epididymis; preweaning lethality, complete penetrance; embryonic lethality prior to organogenesis; absent vibrissae; abnormal auditory brainstem response; abnormal vibrissa morphology; decreased circulating calcium level; preweaning lethality, incomplete penetrance; preweaning lethality, incomplete penetrance	Intellectual Developmental Disorder, Autosomal Dominant 66	18.165	anatomical structure development (GO:0048856); animal organ development (GO:0048513); biological regulation (GO:0065007); biosynthetic process (GO:0009058); cellular homeostasis (GO:0019725); chemical homeostasis (GO:0048878); developmental process (GO:0032502); homeostatic process (GO:0042592); inorganic ion homeostasis (GO:0098771); intracellular chemical homeostasis (GO:0055082); intracellular…
Atp2b2	['MAR07629', 'MAR00119']	0	1	0	None	None	None	Deafness, Autosomal Recessive 12	71.55	anatomical structure development (GO:0048856); anatomical structure morphogenesis (GO:0009653); animal organ development (GO:0048513); anterograde trans-synaptic signaling (GO:0098916); biological regulation (GO:0065007); cell communication (GO:0007154); cell differentiation (GO:0030154); cell-cell signaling (GO:0007267); cellular developmental process (GO:0048869); cellular homeostasis (GO:00197…
Atp2b4	['MAR07629', 'MAR00119']	0	1	0	1	0	male infertility	None	None	anatomical structure development (GO:0048856); anatomical structure morphogenesis (GO:0009653); animal organ development (GO:0048513); biological regulation (GO:0065007); biosynthetic process (GO:0009058); cell communication (GO:0007154); cellular homeostasis (GO:0019725); chemical homeostasis (GO:0048878); developmental process (GO:0032502); homeostatic process (GO:0042592); inorganic ion homeos…
Atp2c1	['MAR07629']	0	1	0	None	None	None	Hailey-Hailey Disease	0	anatomical structure development (GO:0048856); biological regulation (GO:0065007); cell communication (GO:0007154); cellular homeostasis (GO:0019725); chemical homeostasis (GO:0048878); developmental process (GO:0032502); homeostatic process (GO:0042592); inorganic ion homeostasis (GO:0098771); intracellular chemical homeostasis (GO:0055082); intracellular monoatomic cation homeostasis (GO:003000…
Atp4b	['MAR08892', 'MAR01444']	0	0	0	None	None	None	None	None
Atp6ap1	['MAR07799']	0	1	0	None	None	None	Immunodeficiency 47	24.18	anatomical structure development (GO:0048856); animal organ development (GO:0048513); biological regulation (GO:0065007); cell differentiation (GO:0030154); cellular developmental process (GO:0048869); cellular homeostasis (GO:0019725); chemical homeostasis (GO:0048878); developmental process (GO:0032502); homeostatic process (GO:0042592); inorganic ion homeostasis (GO:0098771); intracellular che…
Atp8b1	['MAR11595', 'MAR11602', 'MAR11609', 'MAR11589', 'MAR11596', 'MAR11603', 'MAR11610', 'MAR11590', 'MAR11597', 'MAR11604', 'MAR11611', 'MAR11572', 'MAR11588', 'MAR11591', 'MAR11598', 'MAR11605', 'MAR11612', 'MAR11587', 'MAR11592', 'MAR11599', 'MAR11606', 'MAR11601', 'MAR11593', 'MAR11600', 'MAR11607', 'MAR11608', 'MAR11627', 'MAR11594', 'MAR11582']	0	0	0	105	0	small seminal vesicle; abnormal pancreas morphology; polycystic kidney; anophthalmia; abnormal liver morphology; abnormal epididymis morphology; enlarged spleen; small seminal vesicle; small seminal vesicle; abnormal eye morphology	Cholestasis, Benign Recurrent Intrahepatic, 1	68.53
Atp8b2	['MAR11595', 'MAR11602', 'MAR11609', 'MAR11589', 'MAR11596', 'MAR11603', 'MAR11610', 'MAR11590', 'MAR11597', 'MAR11604', 'MAR11611', 'MAR11572', 'MAR11588', 'MAR11591', 'MAR11598', 'MAR11605', 'MAR11612', 'MAR11587', 'MAR11592', 'MAR11599', 'MAR11606', 'MAR11601', 'MAR11593', 'MAR11600', 'MAR11607', 'MAR11608', 'MAR11627', 'MAR11594', 'MAR11582']	0	1	0	5	3.44627e-06	increased circulating alkaline phosphatase level; increased bone mineral content; increased bone mineral content; decreased circulating serum albumin level; preweaning lethality, incomplete penetrance	None	None	biological regulation (GO:0065007)
B3gat1	['MAR07205']	0	0	1	None	None	None	None	None
B3gat3	['MAR07205']	0	1	1	None	None	None	Multiple Joint Dislocations, Short Stature, And Craniofacial Dysmorphism With Or Without Congenital Heart Defects	34.56	biological regulation (GO:0065007); biosynthetic process (GO:0009058); carbohydrate derivative metabolic process (GO:1901135); glycoprotein metabolic process (GO:0009100); positive regulation of biological process (GO:0048518); regulation of biological process (GO:0050789); regulation of cellular process (GO:0050794)
B3gnt5	['MAR08275', 'MAR00765', 'MAR00859', 'MAR00926', 'MAR00925', 'MAR00924']	0	1	0	None	None	None	None	None	anatomical structure development (GO:0048856); biosynthetic process (GO:0009058); developmental process (GO:0032502); multicellular organism development (GO:0007275); multicellular organismal process (GO:0032501); nervous system development (GO:0007399); system development (GO:0048731)
B3gnt6	['MAR07174', 'MAR00765', 'MAR07175', 'MAR00926', 'MAR00925', 'MAR00924']	0	0	0	None	None	None	None	None
B4galnt2	['MAR00925', 'MAR00924', 'MAR00765', 'MAR00926']	0	0	0	None	None	None	None	None
B4galnt3	['MAR00925', 'MAR00924', 'MAR00765', 'MAR00926']	0	0	0	5	5.61585e-06	decreased B cell number; increased CD8-positive, alpha-beta T cell number; abnormal vocalization; abnormal tail movements; increased T cell number	None	None
B4galt6	['MAR00925', 'MAR00924', 'MAR00765', 'MAR00926']	0	0	0	None	None	None	None	None
Bbox1	['MAR06982']	0	1	0	16	0	unresponsive to tactile stimuli; abnormal forebrain morphology; unresponsive to tactile stimuli; enlarged heart; abnormal midbrain morphology; unresponsive to tactile stimuli; abnormal hindbrain morphology; male infertility; unresponsive to tactile stimuli; abnormal neural tube closure	None	None	biosynthetic process (GO:0009058)
Bcat1	['MAR06923', 'MAR03777', 'MAR03747']	0	0	0	None	None	None	None	None
Bcat2	['MAR03765', 'MAR03744', 'MAR03778']	0	1	0	None	None	None	Hypervalinemia And Hyperleucine-Isoleucinemia	28.995	biological regulation (GO:0065007); biosynthetic process (GO:0009058)
Bche	['MAR08421', 'MAR00641']	0	0	0	None	None	None	Hereditary Butyrylcholinesterase Deficiency	0
Bco2	['MAR01960', 'MAR02001', 'MAR02000', 'MAR01987', 'MAR01999', 'MAR01959', 'MAR01985']	0	0	0	None	None	None	None	None
Bmp1	['MAR05166']	0	1	0	5	0	preweaning lethality, complete penetrance; preweaning lethality, complete penetrance; abnormal body wall morphology; preweaning lethality, complete penetrance; abnormal body wall morphology	Osteogenesis Imperfecta, Type Xiii	26.43	anatomical structure development (GO:0048856); animal organ development (GO:0048513); biological regulation (GO:0065007); biosynthetic process (GO:0009058); cell communication (GO:0007154); cell differentiation (GO:0030154); cellular developmental process (GO:0048869); developmental process (GO:0032502); multicellular organism development (GO:0007275); multicellular organismal process (GO:0032501…
Bpnt1	['MAR04084', 'MAR04187']	0	1	0	None	None	None	None	None	biosynthetic process (GO:0009058)
Bscl2	['MAR00031']	0	1	0	51	0	increased circulating calcium level; increased circulating cholesterol level; increased circulating alkaline phosphatase level; increased lean body mass; increased circulating total protein level; increased circulating alkaline phosphatase level; increased circulating serum albumin level; increased lean body mass; increased circulating alanine transaminase level; increased mean corpuscular volume	Congenital Generalized Lipodystrophy	76.82	anatomical structure development (GO:0048856); animal organ development (GO:0048513); biological regulation (GO:0065007); biosynthetic process (GO:0009058); cell differentiation (GO:0030154); cellular developmental process (GO:0048869); developmental process (GO:0032502); homeostatic process (GO:0042592); multicellular organismal process (GO:0032501); positive regulation of biological process (GO…
Btd	['MAR07661', 'MAR00091', 'MAR07663', 'MAR07662']	0	0	0	None	None	None	Biotinidase Deficiency	60.99
C1galt1	['MAR07438']	0	1	0	2	4.24262e-06	preweaning lethality, complete penetrance; increased circulating calcium level	None	None	anatomical structure development (GO:0048856); anatomical structure morphogenesis (GO:0009653); animal organ development (GO:0048513); biosynthetic process (GO:0009058); cell differentiation (GO:0030154); cellular developmental process (GO:0048869); developmental process (GO:0032502); multicellular organism development (GO:0007275); multicellular organismal process (GO:0032501); system developmen…
C1galt1c1	['MAR07438']	0	1	0	None	None	None	Hemolytic Uremic Syndrome, Atypical, 8, With Rhizomelic Short Stature	19.955	anatomical structure development (GO:0048856); anatomical structure morphogenesis (GO:0009653); biological regulation (GO:0065007); biosynthetic process (GO:0009058); developmental process (GO:0032502); multicellular organismal process (GO:0032501); regulation of body fluid levels (GO:0050878); response to wounding (GO:0009611)
Car12	['MAR00190', 'MAR05407']	0	1	0	None	None	None	Hyperchlorhidrosis, Isolated	0	chemical homeostasis (GO:0048878); homeostatic process (GO:0042592); inorganic ion homeostasis (GO:0098771); monoatomic ion homeostasis (GO:0050801)
Car14	['MAR00190', 'MAR05407']	0	0	0	10	2.54229e-19	decreased total retina thickness; decreased total retina thickness; decreased total retina thickness; decreased total retina thickness; abnormal retina morphology; abnormal retina vasculature morphology; abnormal retina blood vessel morphology; decreased respiratory quotient; abnormal retina morphology; decreased food intake	None	None
Car4	['MAR00190', 'MAR05407']	0	1	0	4	5.74696e-08	preweaning lethality, incomplete penetrance; decreased grip strength; decreased grip strength; increased circulating calcium level	Retinitis Pigmentosa	0	biological regulation (GO:0065007); chemical homeostasis (GO:0048878); homeostatic process (GO:0042592); monoatomic cation homeostasis (GO:0055080); monoatomic ion homeostasis (GO:0050801)
Car6	['MAR00190', 'MAR05407']	0	0	0	19	0	abnormal spleen morphology; enlarged thymus; small testis; enlarged spleen; abnormal spleen morphology; abnormal lymph node morphology; abnormal testis morphology; enlarged lymph nodes; abnormal thymus morphology; abnormal tooth color	None	None
Car9	['MAR00190', 'MAR05407']	0	0	0	None	None	None	None	None
Cd38	['MAR07143', 'MAR07905', 'MAR07142', 'MAR08788', 'MAR07627']	0	0	0	22	0	enlarged spleen; enlarged spleen; abnormal spleen morphology; abnormal thymus morphology; abnormal spleen morphology; enlarged thymus; enlarged spleen; abnormal spleen morphology; decreased CD4-positive, CD25-positive, alpha-beta regulatory T cell number; decreased CD4-positive, CD25-positive, alpha-beta regulatory T cell number	None	None
Cdo1	['MAR03908']	0	1	0	None	None	None	None	None	anatomical structure development (GO:0048856); animal organ development (GO:0048513); biological regulation (GO:0065007); biosynthetic process (GO:0009058); developmental process (GO:0032502); regulation of body fluid levels (GO:0050878); response to endogenous stimulus (GO:0009719)
Cds2	['MAR00581', 'MAR00122', 'MAR00121']	0	1	0	3	0	preweaning lethality, complete penetrance; preweaning lethality, complete penetrance; decreased body weight	None	None	biological regulation (GO:0065007); biosynthetic process (GO:0009058); cell communication (GO:0007154); regulation of biological process (GO:0050789); regulation of cellular process (GO:0050794); signal transduction (GO:0007165); signaling (GO:0023052)
Cerk	['MAR00760']	0	0	1	None	None	None	None	None
Ch25h	['MAR01784', 'MAR01776', 'MAR01786', 'MAR01781', 'MAR01785']	0	0	0	3	0	small testis; abnormal ovary morphology; abnormal testis morphology	None	None
Chat	['MAR00640', 'MAR08362']	0	1	0	None	None	None	Myasthenic Syndrome, Congenital, 6, Presynaptic	63.575
Chka	['MAR00648', 'MAR00636']	0	1	1	1	0	preweaning lethality, complete penetrance	Neurodevelopmental Disorder With Microcephaly, Movement Abnormalities, And Seizures	0	biosynthetic process (GO:0009058)
Chkb	['MAR00648', 'MAR00636']	0	0	1	3	None	preweaning lethality, incomplete penetrance; preweaning lethality, incomplete penetrance; preweaning lethality, incomplete penetrance	Muscular Dystrophy, Congenital, Megaconial Type	64.66
Chst11	['MAR07491', 'MAR07551', 'MAR07498', 'MAR07509']	0	1	1	1	0	preweaning lethality, complete penetrance	Osteochondrodysplasia, Brachydactyly, And Overlapping Malformed Digits	58.895	anatomical structure development (GO:0048856); anatomical structure morphogenesis (GO:0009653); animal organ development (GO:0048513); biological regulation (GO:0065007); biosynthetic process (GO:0009058); carbohydrate derivative metabolic process (GO:1901135); cell communication (GO:0007154); cell differentiation (GO:0030154); cellular developmental process (GO:0048869); developmental process (G…
Chst14	['MAR07491', 'MAR07551', 'MAR07498', 'MAR07509']	0	1	1	4	0	preweaning lethality, complete penetrance; decreased exploration in new environment; preweaning lethality, incomplete penetrance; preweaning lethality, incomplete penetrance	Musculocontractural Ehlers-Danlos Syndrome	32.415	biosynthetic process (GO:0009058); carbohydrate derivative metabolic process (GO:1901135); glycoprotein metabolic process (GO:0009100)
Clcf1	['MAR00645', 'MAR00633']	0	1	0	8	0	preweaning lethality, complete penetrance; preweaning lethality, complete penetrance; preweaning lethality, complete penetrance; preweaning lethality, complete penetrance; increased bone mineral density; prolonged QT interval; increased bone mineral content; decreased leukocyte cell number	Crisponi Syndrome	31.055	anatomical structure development (GO:0048856); biological regulation (GO:0065007); biosynthetic process (GO:0009058); cell communication (GO:0007154); cell differentiation (GO:0030154); cell-cell signaling (GO:0007267); cellular developmental process (GO:0048869); developmental process (GO:0032502); multicellular organism development (GO:0007275); multicellular organismal process (GO:0032501); ne…
Clps	['MAR09561']	0	1	0	5	0	hypertrophy; preweaning lethality, complete penetrance; hypertrophy; preweaning lethality, complete penetrance; preweaning lethality, complete penetrance	None	None	biological regulation (GO:0065007); multicellular organismal process (GO:0032501)
Coq2	['MAR06903']	0	1	0	11	0	embryonic lethality prior to tooth bud stage; preweaning lethality, complete penetrance; decreased bone mineral content; decreased bone mineral content; increased total body fat amount; increased total body fat amount; increased total body fat amount; decreased bone mineral content; decreased lean body mass; decreased heart weight	Coenzyme Q10 Deficiency, Primary, 1	19.285	biosynthetic process (GO:0009058)
Coq7	['MAR06909', 'MAR00134']	0	1	0	1	3.19636e-10	preweaning lethality, complete penetrance	Coenzyme Q10 Deficiency, Primary, 8	36.93	anatomical structure development (GO:0048856); anatomical structure morphogenesis (GO:0009653); biological regulation (GO:0065007); biosynthetic process (GO:0009058); cell differentiation (GO:0030154); cellular developmental process (GO:0048869); developmental process (GO:0032502); embryo development (GO:0009790); multicellular organism development (GO:0007275); multicellular organismal process (…
Cp	['MAR05004', 'MAR03991', 'MAR05005']	0	0	0	11	0	decreased mean corpuscular volume; decreased mean corpuscular hemoglobin; decreased hemoglobin content; decreased circulating iron level; decreased circulating iron level; decreased mean corpuscular hemoglobin concentration; abnormal sleep behavior; increased heart weight; decreased mean corpuscular hemoglobin; hypoalgesia	Aceruloplasminemia	68.44
Cpox	['MAR04752']	0	0	0	3	0	preweaning lethality, complete penetrance; preweaning lethality, complete penetrance; preweaning lethality, complete penetrance	Harderoporphyria	61.215
Crisp1	['MAR04368']	0	0	0	None	None	None	None	None
Cs	['MAR04145']	0	1	1	6	2.41835e-07	abnormal retina blood vessel morphology; impaired glucose tolerance; abnormal digit morphology; decreased grip strength; decreased prepulse inhibition; preweaning lethality, complete penetrance	None	None
Ctdspl2	['MAR06591', 'MAR06547', 'MAR06545', 'MAR06557']	0	1	0	7	0	unresponsive to tactile stimuli; unresponsive to tactile stimuli; decreased total body fat amount; increased spleen weight; increased lean body mass; preweaning lethality, incomplete penetrance; preweaning lethality, incomplete penetrance	None	None	biological regulation (GO:0065007); biosynthetic process (GO:0009058); cell communication (GO:0007154); positive regulation of biological process (GO:0048518); regulation of biological process (GO:0050789); regulation of cell communication (GO:0010646); regulation of cellular process (GO:0050794); regulation of signaling (GO:0023051); response to endogenous stimulus (GO:0009719); signal transduct…
Ctsb	['MAR05285', 'MAR05286', 'MAR05290', 'MAR05272', 'MAR05278', 'MAR05261', 'MAR05265', 'MAR05282', 'MAR05284', 'MAR05287', 'MAR05276', 'MAR05259', 'MAR05263', 'MAR05274', 'MAR05280']	0	0	1	None	None	None	Keratolytic Winter Erythema	36.385	MHC class II antigen presentation (REAC:R-MMU-2132295); Trafficking and processing of endosomal TLR (REAC:R-MMU-1679131)
Ctsc	['MAR05285', 'MAR05286', 'MAR05290', 'MAR05272', 'MAR05278', 'MAR05261', 'MAR05265', 'MAR05282', 'MAR05284', 'MAR05287', 'MAR05276', 'MAR05259', 'MAR05263', 'MAR05274', 'MAR05280']	0	0	1	None	None	None	Haim-Munk Syndrome	28.77	MHC class II antigen presentation (REAC:R-MMU-2132295)
Ctsd	['MAR05285', 'MAR05286', 'MAR05290', 'MAR05272', 'MAR05278', 'MAR05261', 'MAR05265', 'MAR05282', 'MAR05284', 'MAR05287', 'MAR05276', 'MAR05259', 'MAR05263', 'MAR05274', 'MAR05280']	0	1	1	4	4.48395e-11	increased circulating aspartate transaminase level; decreased hematocrit; cornea opacity; preweaning lethality, incomplete penetrance	Ceroid Lipofuscinosis, Neuronal, 10	52.605	biological regulation (GO:0065007); cell communication (GO:0007154); positive regulation of biological process (GO:0048518); regulation of biological process (GO:0050789); regulation of cell communication (GO:0010646); regulation of cellular process (GO:0050794); regulation of signaling (GO:0023051); response to endogenous stimulus (GO:0009719); signal transduction (GO:0007165); signaling (GO:002…
Ctse	['MAR05285', 'MAR05286', 'MAR05290', 'MAR05272', 'MAR05278', 'MAR05261', 'MAR05265', 'MAR05282', 'MAR05284', 'MAR05287', 'MAR05276', 'MAR05259', 'MAR05263', 'MAR05274', 'MAR05280']	0	0	1	None	None	None	None	None	MHC class II antigen presentation (REAC:R-MMU-2132295)
Ctsf	['MAR05285', 'MAR05286', 'MAR05290', 'MAR05272', 'MAR05278', 'MAR05261', 'MAR05265', 'MAR05282', 'MAR05284', 'MAR05287', 'MAR05276', 'MAR05259', 'MAR05263', 'MAR05274', 'MAR05280']	0	1	1	None	None	None	Ceroid Lipofuscinosis, Neuronal, 13 (Kufs Type)	58.5
Ctsg	['MAR05285', 'MAR05286', 'MAR05290', 'MAR05272', 'MAR05278', 'MAR05261', 'MAR05265', 'MAR05282', 'MAR05284', 'MAR05287', 'MAR05276', 'MAR05259', 'MAR05263', 'MAR05274', 'MAR05280']	0	1	1	None	None	None	None	None	biological regulation (GO:0065007); biosynthetic process (GO:0009058); cell communication (GO:0007154); multicellular organismal process (GO:0032501); positive regulation of biological process (GO:0048518); regulation of biological process (GO:0050789); regulation of body fluid levels (GO:0050878); regulation of cellular process (GO:0050794); regulation of multicellular organismal process (GO:005…
Ctsh	['MAR05285', 'MAR05286', 'MAR05290', 'MAR05272', 'MAR05278', 'MAR05261', 'MAR05265', 'MAR05282', 'MAR05284', 'MAR05287', 'MAR05276', 'MAR05259', 'MAR05263', 'MAR05274', 'MAR05280']	0	0	1	7	2.10034e-06	abnormal retina outer nuclear layer morphology; increased bone mineral density; abnormal retina inner nuclear layer morphology; increased bone mineral content; abnormal eye anterior chamber depth; decreased total retina thickness; increased bone mineral content	Narcolepsy Type 1	0	MHC class II antigen presentation (REAC:R-MMU-2132295)
Ctsk	['MAR05285', 'MAR05286', 'MAR05290', 'MAR05272', 'MAR05278', 'MAR05261', 'MAR05265', 'MAR05282', 'MAR05284', 'MAR05287', 'MAR05276', 'MAR05259', 'MAR05263', 'MAR05274', 'MAR05280']	0	0	1	15	0	spermatogenesis defect; osteopetrosis; osteopetrosis; dysplasia; hypoplasia; osteopetrosis; abnormal uterus morphology; short tibia; short tibia; decreased prepulse inhibition	Pycnodysostosis	71.115	MHC class II antigen presentation (REAC:R-MMU-2132295); Trafficking and processing of endosomal TLR (REAC:R-MMU-1679131)
Ctsl	['MAR05285', 'MAR05286', 'MAR05290', 'MAR05272', 'MAR05278', 'MAR05261', 'MAR05265', 'MAR05282', 'MAR05284', 'MAR05287', 'MAR05276', 'MAR05259', 'MAR05263', 'MAR05274', 'MAR05280']	0	1	1	None	None	None	None	None	anatomical structure development (GO:0048856); anatomical structure morphogenesis (GO:0009653); animal organ development (GO:0048513); biological regulation (GO:0065007); biosynthetic process (GO:0009058); carbohydrate derivative metabolic process (GO:1901135); cell communication (GO:0007154); cell differentiation (GO:0030154); cellular developmental process (GO:0048869); developmental process (G…
Ctso	['MAR05285', 'MAR05286', 'MAR05290', 'MAR05272', 'MAR05278', 'MAR05261', 'MAR05265', 'MAR05282', 'MAR05284', 'MAR05287', 'MAR05276', 'MAR05259', 'MAR05263', 'MAR05274', 'MAR05280']	0	0	1	4	2.36926e-10	increased mean platelet volume; decreased circulating calcium level; abnormal vibrissa morphology; decreased circulating bilirubin level	None	None	MHC class II antigen presentation (REAC:R-MMU-2132295)
Ctss	['MAR05285', 'MAR05286', 'MAR05290', 'MAR05272', 'MAR05278', 'MAR05261', 'MAR05265', 'MAR05282', 'MAR05284', 'MAR05287', 'MAR05276', 'MAR05259', 'MAR05263', 'MAR05274', 'MAR05280']	0	0	1	2	1.51519e-05	increased hematocrit; decreased spleen weight	None	None	MHC class II antigen presentation (REAC:R-MMU-2132295); Trafficking and processing of endosomal TLR (REAC:R-MMU-1679131)
Ctsw	['MAR05285', 'MAR05286', 'MAR05290', 'MAR05272', 'MAR05278', 'MAR05261', 'MAR05265', 'MAR05282', 'MAR05284', 'MAR05287', 'MAR05276', 'MAR05259', 'MAR05263', 'MAR05274', 'MAR05280']	0	0	1	None	None	None	None	None
Ctsz	['MAR05285', 'MAR05286', 'MAR05290', 'MAR05272', 'MAR05278', 'MAR05261', 'MAR05265', 'MAR05282', 'MAR05284', 'MAR05287', 'MAR05276', 'MAR05259', 'MAR05263', 'MAR05274', 'MAR05280']	0	0	1	1	6.90976e-05	increased mean platelet volume	None	None
Cybrd1	['MAR06395']	0	0	0	1	5.51619e-05	increased circulating HDL cholesterol level	None	None
Cyp26a1	['MAR06634', 'MAR06701', 'MAR06677', 'MAR06678', 'MAR06700']	1	1	0	None	None	None	None	None
Cyp46a1	['MAR01735', 'MAR01571']	0	0	0	None	None	None	None	None
Cyp7a1	['MAR01581', 'MAR01831', 'MAR01510', 'MAR01830']	0	1	0	26	5.06818e-12	increased circulating alkaline phosphatase level; abnormal retina morphology; increased circulating HDL cholesterol level; increased leukocyte cell number; abnormal retina morphology; increased circulating alkaline phosphatase level; increased circulating unsaturated transferrin level; increased circulating HDL cholesterol level; cataract; abnormal lens morphology	Hypercholesterolemia Due To Cholesterol 7Alpha-Hydroxylase Deficiency	49.26	biological regulation (GO:0065007); biosynthetic process (GO:0009058); cellular homeostasis (GO:0019725); chemical homeostasis (GO:0048878); homeostatic process (GO:0042592); intracellular chemical homeostasis (GO:0055082); positive regulation of biological process (GO:0048518); regulation of biological process (GO:0050789); regulation of cellular process (GO:0050794)
Dbh	['MAR06741']	0	1	0	None	None	None	Dopamine Beta-Hydroxylase Deficiency	53.68	biological regulation (GO:0065007); biosynthetic process (GO:0009058); cell communication (GO:0007154); chemical homeostasis (GO:0048878); homeostatic process (GO:0042592); multicellular organismal process (GO:0032501); positive regulation of biological process (GO:0048518); positive regulation of multicellular organismal process (GO:0051240); regulation of biological process (GO:0050789); regula…
Dct	['MAR06888']	0	0	0	18	0	abnormal skin morphology; abnormal skin morphology; abnormal skin morphology; abnormal skin morphology; abnormal skin morphology; abnormal skin morphology; abnormal skin morphology; abnormal skin morphology; abnormal skin morphology; abnormal skin morphology	Oculocutaneous Albinism, Type Viii	77.65
Ddo	['MAR20114', 'MAR07641']	0	0	0	None	None	None	None	None
Dgka	['MAR00604']	0	1	1	None	None	None	None	None	biological regulation (GO:0065007); biosynthetic process (GO:0009058); cell communication (GO:0007154); regulation of biological process (GO:0050789); regulation of cellular process (GO:0050794); signal transduction (GO:0007165); signaling (GO:0023052)
Dgkb	['MAR00604']	0	0	1	5	8.76723e-06	prolonged RR interval; decreased heart rate; increased grip strength; hyperactivity; hyperactivity	None	None
Dgkd	['MAR00604']	0	1	1	5	0	preweaning lethality, complete penetrance; decreased fasting circulating glucose level; decreased lean body mass; decreased lean body mass; decreased circulating glucose level	None	None	biological regulation (GO:0065007); biosynthetic process (GO:0009058); cell communication (GO:0007154); positive regulation of biological process (GO:0048518); regulation of biological process (GO:0050789); regulation of cell communication (GO:0010646); regulation of cellular process (GO:0050794); regulation of signaling (GO:0023051); signal transduction (GO:0007165); signaling (GO:0023052)
Dgke	['MAR00604']	0	0	1	6	0	membraneous glomerulonephritis; abnormal testis morphology; abnormal sternum morphology; membraneous glomerulonephritis; hyperactivity; decreased circulating creatinine level	Nephrotic Syndrome, Type 7	23.28
Dhfr	['MAR04655', 'MAR04333', 'MAR04332', 'MAR04335', 'MAR04656', 'MAR04654']	0	1	0	8	0	preweaning lethality, complete penetrance; embryonic lethality prior to tooth bud stage; preweaning lethality, complete penetrance; preweaning lethality, complete penetrance; embryonic lethality prior to organogenesis; decreased prepulse inhibition; decreased circulating creatinine level; decreased mean corpuscular hemoglobin	Megaloblastic Anemia Due To Dihydrofolate Reductase Deficiency	59.445	anatomical structure development (GO:0048856); biological regulation (GO:0065007); biosynthetic process (GO:0009058); cell differentiation (GO:0030154); cellular developmental process (GO:0048869); developmental process (GO:0032502); multicellular organism development (GO:0007275); multicellular organismal process (GO:0032501); nervous system development (GO:0007399); regulation of biological pro…
Dhrs3	['MAR06632', 'MAR06630']	0	1	0	None	None	None	None	None	anatomical structure development (GO:0048856); anatomical structure morphogenesis (GO:0009653); animal organ development (GO:0048513); biological regulation (GO:0065007); cell communication (GO:0007154); developmental process (GO:0032502); multicellular organism development (GO:0007275); multicellular organismal process (GO:0032501); regulation of biological process (GO:0050789); regulation of ce…
Dnm1	['MAR04136']	0	1	0	9	0	spina bifida; hemorrhage; spina bifida; spina bifida; hemorrhage; hemorrhage; preweaning lethality, complete penetrance; spina bifida; hemorrhage	Developmental And Epileptic Encephalopathy 31A	77.225	anterograde trans-synaptic signaling (GO:0098916); biological regulation (GO:0065007); cell communication (GO:0007154); cell-cell signaling (GO:0007267); chemical synaptic transmission (GO:0007268); positive regulation of biological process (GO:0048518); regulation of biological process (GO:0050789); regulation of cell communication (GO:0010646); regulation of cellular component size (GO:0032535)…
Dnm1l	['MAR04136']	0	1	0	7	0	preweaning lethality, complete penetrance; persistence of hyaloid vascular system; abnormal cornea morphology; abnormal optic disk morphology; abnormal vitreous body morphology; persistence of hyaloid vascular system; abnormal coat/ hair morphology	Optic Atrophy 5	55.595	anatomical structure development (GO:0048856); anatomical structure morphogenesis (GO:0009653); anterograde trans-synaptic signaling (GO:0098916); biological regulation (GO:0065007); biosynthetic process (GO:0009058); cell communication (GO:0007154); cell differentiation (GO:0030154); cell-cell signaling (GO:0007267); cellular developmental process (GO:0048869); chemical synaptic transmission (GO…
Dnm2	['MAR04136']	0	1	0	11	0	enlarged uterus; embryonic lethality prior to tooth bud stage; hydrometra; small superior vagus ganglion; embryonic lethality prior to organogenesis; decreased mean corpuscular hemoglobin; decreased mean corpuscular volume; increased circulating alkaline phosphatase level; preweaning lethality, incomplete penetrance; preweaning lethality, incomplete penetrance	Myopathy, Centronuclear, 1	73.19	anatomical structure development (GO:0048856); anatomical structure morphogenesis (GO:0009653); animal organ development (GO:0048513); biological regulation (GO:0065007); biosynthetic process (GO:0009058); cell communication (GO:0007154); cell differentiation (GO:0030154); cellular developmental process (GO:0048869); developmental process (GO:0032502); metal ion transport (GO:0030001); multicellu…
Dnm3	['MAR04136']	0	0	0	None	None	None	None	None
Dpagt1	['MAR07264']	0	1	1	None	None	None	Dpagt1-Cdg	0	biosynthetic process (GO:0009058); carbohydrate derivative metabolic process (GO:1901135); glycoprotein metabolic process (GO:0009100)
Duox2	['MAR07701']	0	1	0	89	0	small spleen; abnormal spleen morphology; abnormal spleen morphology; abnormal spleen morphology; small heart; abnormal heart morphology; small spleen; abnormal liver morphology; abnormal spleen morphology; abnormal heart morphology	Familial Thyroid Dyshormonogenesis	69.175	anatomical structure development (GO:0048856); anatomical structure morphogenesis (GO:0009653); animal organ development (GO:0048513); biological regulation (GO:0065007); biosynthetic process (GO:0009058); developmental process (GO:0032502); multicellular organism development (GO:0007275); multicellular organismal process (GO:0032501); nervous system development (GO:0007399); system development (…
Dusp11	['MAR06591', 'MAR06547', 'MAR06545', 'MAR06557']	0	0	0	6	1.83009e-06	abnormal locomotor behavior; abnormal cornea morphology; decreased total retina thickness; increased circulating aspartate transaminase level; decreased total retina thickness; prolonged QRS complex duration	None	None
Eef1a2	['MAR04136']	0	1	0	None	None	None	Non-Specific Early-Onset Epileptic Encephalopathy	53.51	biological regulation (GO:0065007); biosynthetic process (GO:0009058); positive regulation of biological process (GO:0048518); regulation of biological process (GO:0050789); regulation of cellular process (GO:0050794)
Eef2	['MAR04136']	0	1	0	None	None	None	Spinocerebellar Ataxia Type 26	0	anatomical structure development (GO:0048856); biological regulation (GO:0065007); biosynthetic process (GO:0009058); cell differentiation (GO:0030154); cellular developmental process (GO:0048869); developmental process (GO:0032502); positive regulation of biological process (GO:0048518); regulation of biological process (GO:0050789); regulation of cellular process (GO:0050794)
Egfr	['MAR00158']	0	1	1	1	4.76885e-06	decreased leukocyte cell number	Neonatal Nephrocutaneous Inflammatory Syndrome	63.09	anatomical structure development (GO:0048856); anatomical structure morphogenesis (GO:0009653); animal organ development (GO:0048513); anterograde trans-synaptic signaling (GO:0098916); biological regulation (GO:0065007); biosynthetic process (GO:0009058); cell communication (GO:0007154); cell differentiation (GO:0030154); cell-cell signaling (GO:0007267); cellular developmental process (GO:00488…
Eno1	['MAR04363']	0	1	0	None	None	None	None	None
Enpp1	['MAR02021', 'MAR04255', 'MAR04732', 'MAR04127', 'MAR06509', 'MAR08968']	0	1	0	56	0	female infertility; abnormal heart morphology; small thymus; abnormal thymus morphology; abnormal spleen morphology; male infertility; enlarged spleen; abnormal mammary gland morphology; enlarged heart; increased circulating alkaline phosphatase level	Generalized Arterial Calcification Of Infancy	72.065	anatomical structure development (GO:0048856); animal organ development (GO:0048513); biological regulation (GO:0065007); biosynthetic process (GO:0009058); cell communication (GO:0007154); cell differentiation (GO:0030154); cellular developmental process (GO:0048869); cellular homeostasis (GO:0019725); chemical homeostasis (GO:0048878); developmental process (GO:0032502); homeostatic process (GO…
Enpp3	['MAR02021', 'MAR04255', 'MAR04732', 'MAR04127', 'MAR06509']	0	0	0	None	None	None	None	None
Etnk1	['MAR00648']	0	0	1	2	0	abnormal spleen morphology; increased bone mineral density	None	None
Etnk2	['MAR00648']	0	0	1	None	None	None	None	None
Extl2	['MAR07207']	0	0	1	None	None	None	None	None
Extl3	['MAR07213', 'MAR07211', 'MAR07207', 'MAR07209', 'MAR07215']	0	1	1	25	0	preweaning lethality, complete penetrance; abnormal kidney morphology; embryonic lethality prior to organogenesis; abnormal liver morphology; abnormal kidney morphology; enlarged spleen; abnormal kidney morphology; enlarged spleen; abnormal eye morphology; abnormal spleen morphology	Skeletal Dysplasia-T-Cell Immunodeficiency-Developmental Delay Syndrome	39.725	anatomical structure development (GO:0048856); animal organ development (GO:0048513); biological regulation (GO:0065007); biosynthetic process (GO:0009058); carbohydrate derivative metabolic process (GO:1901135); cell communication (GO:0007154); cell differentiation (GO:0030154); cellular developmental process (GO:0048869); developmental process (GO:0032502); glycoprotein metabolic process (GO:00…
F2	['MAR05163']	0	1	0	12	1.45407e-08	decreased exploration in new environment; decreased lean body mass; decreased lean body mass; decreased bone mineral content; decreased bone mineral content; increased total body fat amount; tremors; increased total body fat amount; increased circulating serum albumin level; increased circulating fructosamine level	Prothrombin Deficiency, Congenital	70.635	anatomical structure development (GO:0048856); anatomical structure morphogenesis (GO:0009653); biological regulation (GO:0065007); biosynthetic process (GO:0009058); cell communication (GO:0007154); cell differentiation (GO:0030154); cell-cell signaling (GO:0007267); cellular developmental process (GO:0048869); cellular homeostasis (GO:0019725); chemical homeostasis (GO:0048878); developmental p…
Fah	['MAR06778']	0	1	0	33	0	abnormal skin morphology; abnormal kidney morphology; edema; abnormal spleen morphology; abnormal skin morphology; enlarged testis; abnormal testis morphology; abnormal blood vessel morphology; small kidney; abnormal placenta vasculature	Tyrosinemia, Type I	75.595
Fbp2	['MAR04377', 'MAR20070']	0	1	0	10	1.95187e-06	abnormal lens morphology; abnormal lens morphology; abnormal retina vasculature morphology; abnormal lens morphology; abnormal retina blood vessel morphology; abnormal vocalization; abnormal lens morphology; abnormal lens morphology; increased leukocyte cell number; preweaning lethality, incomplete penetrance	Leukodystrophy, Childhood-Onset, Remitting	0	biosynthetic process (GO:0009058)
Fech	['MAR01044']	0	1	1	None	None	None	Autosomal Erythropoietic Protoporphyria	72.86	anatomical structure development (GO:0048856); biological regulation (GO:0065007); biosynthetic process (GO:0009058); cell differentiation (GO:0030154); cellular developmental process (GO:0048869); chemical homeostasis (GO:0048878); developmental process (GO:0032502); homeostatic process (GO:0042592); inorganic ion homeostasis (GO:0098771); monoatomic cation homeostasis (GO:0055080); monoatomic i…
Fga	['MAR05160']	0	1	0	None	None	None	Familial Hypofibrinogenemia	65.1	biological regulation (GO:0065007); biosynthetic process (GO:0009058); multicellular organismal process (GO:0032501); positive regulation of biological process (GO:0048518); regulation of biological process (GO:0050789); regulation of body fluid levels (GO:0050878); regulation of cellular process (GO:0050794); regulation of multicellular organismal process (GO:0051239); response to wounding (GO:0…
Fh1	['MAR04408', 'MAR04410']	0	1	0	None	None	None	Hereditary Leiomyomatosis And Renal Cell Cancer	0	biological regulation (GO:0065007); homeostatic process (GO:0042592); multicellular organismal process (GO:0032501); positive regulation of biological process (GO:0048518); positive regulation of multicellular organismal process (GO:0051240); regulation of biological process (GO:0050789); regulation of cellular process (GO:0050794); regulation of multicellular organismal process (GO:0051239)
Fig4	['MAR06591', 'MAR06547', 'MAR06545', 'MAR06557']	0	1	0	None	None	None	Charcot-Marie-Tooth Disease, Demyelinating, Type 4J	70.81	anatomical structure development (GO:0048856); anatomical structure morphogenesis (GO:0009653); biological regulation (GO:0065007); biosynthetic process (GO:0009058); cell differentiation (GO:0030154); cellular developmental process (GO:0048869); developmental process (GO:0032502); multicellular organism development (GO:0007275); multicellular organismal process (GO:0032501); nervous system devel…
Fitm2	['MAR00031']	0	1	0	6	0	abnormal pericardium morphology; preweaning lethality, complete penetrance; prenatal lethality prior to heart atrial septation; embryonic growth retardation; decreased prepulse inhibition; decreased prepulse inhibition	Siddiqi Syndrome	0	anatomical structure development (GO:0048856); anatomical structure morphogenesis (GO:0009653); biological regulation (GO:0065007); biosynthetic process (GO:0009058); cellular homeostasis (GO:0019725); chemical homeostasis (GO:0048878); developmental process (GO:0032502); homeostatic process (GO:0042592); intracellular chemical homeostasis (GO:0055082); positive regulation of biological process (…
Fosl1	['MAR02116']	0	1	0	None	None	None	None	None	anatomical structure development (GO:0048856); animal organ development (GO:0048513); biological regulation (GO:0065007); biosynthetic process (GO:0009058); cell communication (GO:0007154); developmental process (GO:0032502); embryo development (GO:0009790); multicellular organism development (GO:0007275); multicellular organismal process (GO:0032501); positive regulation of biological process (G…
Fpgs	['MAR07912', 'MAR07908', 'MAR07910', 'MAR08115', 'MAR08117', 'MAR08109', 'MAR08113', 'MAR08105', 'MAR08112', 'MAR07913', 'MAR05392', 'MAR07909', 'MAR08107', 'MAR07911', 'MAR08108', 'MAR08116', 'MAR08114', 'MAR08106', 'MAR08110']	0	0	0	4	0	preweaning lethality, complete penetrance; increased startle reflex; increased IgM level; increased startle reflex	None	None
Fth1	['MAR03991']	0	1	0	6	0	preweaning lethality, complete penetrance; abnormal eye morphology; embryonic lethality prior to tooth bud stage; preweaning lethality, complete penetrance; preweaning lethality, complete penetrance; embryonic lethality prior to organogenesis	Hemochromatosis, Type 5	79.615	biological regulation (GO:0065007); cellular homeostasis (GO:0019725); chemical homeostasis (GO:0048878); homeostatic process (GO:0042592); inorganic ion homeostasis (GO:0098771); intracellular chemical homeostasis (GO:0055082); intracellular monoatomic cation homeostasis (GO:0030003); intracellular monoatomic ion homeostasis (GO:0006873); metal ion transport (GO:0030001); monoatomic cation homeo…
Ftmt	['MAR03991']	0	0	0	None	None	None	None	None
Fut8	['MAR07332']	0	1	0	None	None	None	Congenital Disorder Of Glycosylation With Defective Fucosylation 1	27.12	biological regulation (GO:0065007); biosynthetic process (GO:0009058); cell communication (GO:0007154); multicellular organismal process (GO:0032501); regulation of biological process (GO:0050789); regulation of cellular process (GO:0050794); response to endogenous stimulus (GO:0009719); signal transduction (GO:0007165); signaling (GO:0023052)
Fxn	['MAR03991']	0	1	0	2	0	preweaning lethality, complete penetrance; embryonic lethality prior to organogenesis	Friedreich Ataxia	42.675	anatomical structure development (GO:0048856); anatomical structure morphogenesis (GO:0009653); biological regulation (GO:0065007); biosynthetic process (GO:0009058); cell communication (GO:0007154); cell differentiation (GO:0030154); cellular developmental process (GO:0048869); cellular homeostasis (GO:0019725); chemical homeostasis (GO:0048878); developmental process (GO:0032502); embryo develo…
Galc	['MAR00793', 'MAR08210', 'MAR00914']	0	1	1	None	None	None	Adult Krabbe Disease	70.005	anatomical structure development (GO:0048856); carbohydrate derivative metabolic process (GO:1901135); developmental process (GO:0032502); multicellular organism development (GO:0007275); multicellular organismal process (GO:0032501); nervous system development (GO:0007399); system development (GO:0048731)
Galt	['MAR04131', 'MAR04132', 'MAR08767']	0	0	0	1	4.91308e-07	impaired glucose tolerance	Classic Galactosemia	43.58
Gamt	['MAR04583']	0	1	0	None	None	None	Cerebral Creatine Deficiency Syndrome 2	51.855	anatomical structure development (GO:0048856); anatomical structure morphogenesis (GO:0009653); animal organ development (GO:0048513); biological regulation (GO:0065007); biosynthetic process (GO:0009058); developmental process (GO:0032502); multicellular organismal process (GO:0032501); regulation of biological process (GO:0050789); regulation of developmental process (GO:0050793); regulation of…
Gapdh	['MAR04373']	0	1	0	12	0	embryonic lethality prior to organogenesis; embryonic growth retardation; preweaning lethality, complete penetrance; embryonic growth retardation; abnormal blood vessel morphology; abnormal blood vessel morphology; abnormal retina morphology; cataract; abnormal vitreous body morphology; abnormal vitreous body morphology	None	None	biological regulation (GO:0065007); biosynthetic process (GO:0009058); cell communication (GO:0007154); multicellular organismal process (GO:0032501); positive regulation of biological process (GO:0048518); positive regulation of multicellular organismal process (GO:0051240); regulation of biological process (GO:0050789); regulation of cell communication (GO:0010646); regulation of cellular proce…
Gapdhs	['MAR04373']	0	1	0	None	None	None	None	None
Gars	['MAR05138']	1	1	1	None	None	None	None	None
Gatm	['MAR04582']	0	1	1	34	0	male infertility; female infertility; decreased circulating alkaline phosphatase level; decreased grip strength; decreased grip strength; decreased grip strength; decreased grip strength; decreased grip strength; decreased grip strength; decreased circulating alkaline phosphatase level	Fanconi Renotubular Syndrome 1	47.9	anatomical structure development (GO:0048856); animal organ development (GO:0048513); biological regulation (GO:0065007); biosynthetic process (GO:0009058); developmental process (GO:0032502); homeostatic process (GO:0042592); multicellular organism development (GO:0007275); multicellular organismal process (GO:0032501); positive regulation of biological process (GO:0048518); positive regulation …
Gba2	['MAR12050', 'MAR00762']	0	1	0	None	None	None	Autosomal Recessive Spastic Paraplegia Type 46	61.935	anatomical structure development (GO:0048856); biological regulation (GO:0065007); biosynthetic process (GO:0009058); cell differentiation (GO:0030154); cellular developmental process (GO:0048869); developmental process (GO:0032502); multicellular organism development (GO:0007275); multicellular organismal process (GO:0032501); nervous system development (GO:0007399); regulation of biological pro…
Gbe1	['MAR05397']	0	1	1	6	0	preweaning lethality, complete penetrance; hyperplasia; hyperplasia; hyperplasia; hyperplasia; increased circulating creatinine level	Glycogen Storage Disease Iv	64.74	biological regulation (GO:0065007); biosynthetic process (GO:0009058); regulation of biological process (GO:0050789); regulation of cellular process (GO:0050794)
Gcdh	['MAR04243']	0	0	0	9	1.39707e-08	abnormal coat appearance; increased heart left ventricle size; decreased circulating aspartate transaminase level; decreased circulating total protein level; decreased circulating glucose level; abnormal skin coloration; abnormal coat appearance; decreased circulating alkaline phosphatase level; preweaning lethality, incomplete penetrance	Glutaric Acidemia I	47.86
Gck	['MAR04394', 'MAR04494']	0	1	1	9	6.81713e-18	increased circulating alkaline phosphatase level; impaired glucose tolerance; increased circulating glucose level; impaired glucose tolerance; increased circulating fructosamine level; increased fasting circulating glucose level; increased circulating glucose level; increased circulating fructosamine level; preweaning lethality, incomplete penetrance	Maturity-Onset Diabetes Of The Young, Type 2	96.08	biological regulation (GO:0065007); biosynthetic process (GO:0009058); carbohydrate derivative metabolic process (GO:1901135); cell communication (GO:0007154); cell-cell signaling (GO:0007267); cellular homeostasis (GO:0019725); chemical homeostasis (GO:0048878); fructose 6-phosphate metabolic process (GO:0006002); glucose 6-phosphate metabolic process (GO:0051156); homeostatic process (GO:004259…
Gcnt2	['MAR08316', 'MAR00906']	0	0	0	None	None	None	Cataract 13 With Adult I Phenotype	0
Gfm1	['MAR04136']	0	1	0	4	0	hyperplasia; hyperplasia; extramedullary hemopoiesis; increased circulating triglyceride level	Combined Oxidative Phosphorylation Deficiency 1	0	biosynthetic process (GO:0009058)
Gfpt1	['MAR04300']	0	1	1	5	0	preweaning lethality, complete penetrance; embryonic lethality prior to tooth bud stage; increased circulating cholesterol level; persistence of hyaloid vascular system; increased circulating HDL cholesterol level	Myasthenic Syndrome, Congenital, 12	22.25	biological regulation (GO:0065007); biosynthetic process (GO:0009058); carbohydrate derivative metabolic process (GO:1901135); fructose 6-phosphate metabolic process (GO:0006002); glycoprotein metabolic process (GO:0009100); regulation of biological process (GO:0050789); regulation of cellular process (GO:0050794)
Gfpt2	['MAR04300']	0	0	1	9	3.88147e-09	abnormal tooth morphology; increased fasting circulating glucose level; increased red blood cell distribution width; abnormal retina vasculature morphology; abnormal lens morphology; decreased circulating serum albumin level; abnormal vocalization; abnormal lens morphology; abnormal retina blood vessel morphology	None	None
Glce	['MAR07217']	0	1	1	None	None	None	None	None	biological regulation (GO:0065007); biosynthetic process (GO:0009058); carbohydrate derivative metabolic process (GO:1901135); cell communication (GO:0007154); glycoprotein metabolic process (GO:0009100); positive regulation of biological process (GO:0048518); regulation of biological process (GO:0050789); regulation of cell communication (GO:0010646); regulation of cellular process (GO:0050794);…
Gls	['MAR03892']	0	1	0	1	0	preweaning lethality, complete penetrance	Developmental And Epileptic Encephalopathy 71	47.27	anterograde trans-synaptic signaling (GO:0098916); biological regulation (GO:0065007); biosynthetic process (GO:0009058); cell communication (GO:0007154); cell-cell signaling (GO:0007267); cellular homeostasis (GO:0019725); chemical homeostasis (GO:0048878); chemical synaptic transmission (GO:0007268); homeostatic process (GO:0042592); intracellular chemical homeostasis (GO:0055082); multicellula…
Glt8d1	['MAR00925', 'MAR00924', 'MAR00765', 'MAR00926']	0	0	0	None	None	None	Amyotrophic Lateral Sclerosis	0
Glt8d2	['MAR00925', 'MAR00924', 'MAR00765', 'MAR00926']	0	1	0	3	1.98119e-06	increased circulating insulin level; increased circulating amylase level; preweaning lethality, incomplete penetrance	None	None
Glul	['MAR03890']	0	1	0	None	None	None	Glutamine Deficiency, Congenital	20.635	anatomical structure development (GO:0048856); anatomical structure morphogenesis (GO:0009653); anterograde trans-synaptic signaling (GO:0098916); biological regulation (GO:0065007); biosynthetic process (GO:0009058); cell communication (GO:0007154); cell-cell signaling (GO:0007267); cellular homeostasis (GO:0019725); chemical homeostasis (GO:0048878); chemical synaptic transmission (GO:0007268);…
Gmds	['MAR04399']	0	0	0	75	0	increased NK T cell number; decreased dendritic cell number; decreased regulatory T cell number; decreased CD4-positive NK T cell number; decreased CD8-positive, naive alpha-beta T cell number; increased Ly6C-positive NK T cell number; increased gamma-delta T cell number; increased neutrophil cell number; increased CD4-positive, alpha-beta T cell number; decreased memory-marker CD4-negative NK T …	None	None
Gne	['MAR04528', 'MAR04526', 'MAR04525']	0	1	0	19	0	abnormal placenta morphology; edema; preweaning lethality, complete penetrance; embryonic growth retardation; embryonic growth retardation; microphthalmia; abnormal heart morphology; abnormal heart morphology; microphthalmia; edema	Sialuria	39.09	biosynthetic process (GO:0009058)
Gnmt	['MAR03901']	0	0	1	None	None	None	Glycine N-Methyltransferase Deficiency	74.63
Gnpda1	['MAR04299']	0	1	0	16	0	hypertrophy; abnormal embryo size; embryonic lethality prior to tooth bud stage; embryonic growth retardation; abnormal uterus morphology; extracellular matrix deposition; hypertrophy; spermatogenesis defect; preweaning lethality, complete penetrance; preweaning lethality, complete penetrance	None	None	biosynthetic process (GO:0009058)
Gnpnat1	['MAR04628']	0	1	1	None	None	None	Rhizomelic Dysplasia, Ain-Naz Type	17.875	biosynthetic process (GO:0009058); carbohydrate derivative metabolic process (GO:1901135)
Gpd2	['MAR06911', 'MAR00449', 'MAR01169']	0	1	1	None	None	None	Type 2 Diabetes Mellitus	53.465	anatomical structure development (GO:0048856); animal organ development (GO:0048513); biosynthetic process (GO:0009058); carbohydrate derivative metabolic process (GO:1901135); developmental process (GO:0032502); multicellular organism development (GO:0007275); multicellular organismal process (GO:0032501); system development (GO:0048731)
Gpi1	['MAR04381']	0	1	1	None	None	None	Anemia, Congenital, Nonspherocytic Hemolytic, 4	54.66	anatomical structure development (GO:0048856); anatomical structure morphogenesis (GO:0009653); biological regulation (GO:0065007); biosynthetic process (GO:0009058); carbohydrate derivative metabolic process (GO:1901135); cell communication (GO:0007154); chemical homeostasis (GO:0048878); developmental process (GO:0032502); embryo development (GO:0009790); fructose 6-phosphate metabolic process …
Gpihbp1	['MAR00006', 'MAR00001']	0	0	0	None	None	None	Hyperlipoproteinemia, Type Id	56.34
Grhpr	['MAR08782', 'MAR03856', 'MAR08779', 'MAR08501', 'MAR07702', 'MAR04465']	0	0	0	None	None	None	Primary Hyperoxaluria Type 2	84.87
Gsr	['MAR03868', 'MAR04118', 'MAR03869', 'MAR03870']	0	0	0	5	0	abnormal skin morphology; enlarged kidney; abnormal kidney morphology; abnormal kidney morphology; enlarged kidney	Anemia, Congenital, Nonspherocytic Hemolytic, 10	0
Gss	['MAR04326']	0	1	1	None	None	None	Anemia, Congenital, Nonspherocytic Hemolytic, 6	0	biosynthetic process (GO:0009058); response to metal ion (GO:0010038)
Gys1	['MAR09727', 'MAR05396']	0	1	0	11	0	abnormal embryo size; abnormal embryo size; edema; abnormal skin coloration; edema; abnormal skin coloration; preweaning lethality, complete penetrance; increased bone mineral content; decreased body length; preweaning lethality, incomplete penetrance	Glycogen Storage Disease 0, Muscle	49.04	anatomical structure development (GO:0048856); animal organ development (GO:0048513); biosynthetic process (GO:0009058); developmental process (GO:0032502); multicellular organism development (GO:0007275); multicellular organismal process (GO:0032501); system development (GO:0048731)
Gys2	['MAR09727', 'MAR05396']	0	0	0	38	0	iron deposition; extramedullary hemopoiesis; extramedullary hemopoiesis; lipid deposition; hyperplasia; lipid deposition; extramedullary hemopoiesis; hyperplasia; extramedullary hemopoiesis; iron deposition	Glycogen Storage Disease 0, Liver	65.84
Hal	['MAR04437']	0	0	1	3	3.00786e-05	abnormal gait; decreased locomotor activity; decreased grip strength	Histidinemia	70.685
Has1	['MAR07569', 'MAR07568']	0	0	1	2	1.05569e-09	decreased eosinophil cell number; increased basophil cell number	None	None
Has2	['MAR07569', 'MAR07568']	0	1	1	None	None	None	None	None	anatomical structure development (GO:0048856); anatomical structure morphogenesis (GO:0009653); animal organ development (GO:0048513); biological regulation (GO:0065007); biosynthetic process (GO:0009058); carbohydrate derivative metabolic process (GO:1901135); cell differentiation (GO:0030154); cellular developmental process (GO:0048869); chemical homeostasis (GO:0048878); developmental process …
Has3	['MAR07569', 'MAR07568']	0	0	1	5	8.96909e-07	abnormal coat appearance; abnormal coat appearance; increased lean body mass; increased lean body mass; decreased circulating alkaline phosphatase level	None	None
Hccs	['MAR04762']	1	0	1	None	None	None	Microphthalmia With Linear Skin Defects Syndrome	0
Hdc	['MAR04428']	0	0	0	None	None	None	Gilles De La Tourette Syndrome	63.525
Heph	['MAR11407', 'MAR09196']	0	0	0	14	0	enlarged lymph nodes; abnormal lymph node morphology; abnormal lymph node morphology; abnormal heart morphology; abnormal lymph node morphology; enlarged lymph nodes; abnormal lymph node morphology; enlarged lymph nodes; enlarged lymph nodes; enlarged heart	None	None
Hgd	['MAR06774']	0	0	0	None	None	None	Alkaptonuria	54.885
Hhat	['MAR01088', 'MAR01091']	0	1	0	37	0	abnormal craniofacial morphology; abnormal thymus morphology; edema; edema; abnormal embryo development; preweaning lethality, complete penetrance; abnormal spleen morphology; abnormal facial morphology; abnormal head size; enlarged thymus	Chondrodysplasia-Difference Of Sex Development Syndrome	37.895	biological regulation (GO:0065007); biosynthetic process (GO:0009058); cell communication (GO:0007154); regulation of biological process (GO:0050789); regulation of cellular process (GO:0050794); signal transduction (GO:0007165); signaling (GO:0023052)
Hif1a	['MAR00713']	0	1	0	None	None	None	None	None	anatomical structure development (GO:0048856); anatomical structure morphogenesis (GO:0009653); animal organ development (GO:0048513); biological regulation (GO:0065007); biosynthetic process (GO:0009058); cell communication (GO:0007154); cell differentiation (GO:0030154); cell-cell signaling (GO:0007267); cellular developmental process (GO:0048869); cellular homeostasis (GO:0019725); chemical ho…
Hk1	['MAR04495', 'MAR04496', 'MAR04490', 'MAR04319', 'MAR04493', 'MAR04394', 'MAR04492', 'MAR04489', 'MAR04488', 'MAR04494', 'MAR04487', 'MAR04486']	0	1	1	None	None	None	Anemia, Congenital, Nonspherocytic Hemolytic, 5	75.81	biological regulation (GO:0065007); biosynthetic process (GO:0009058); carbohydrate derivative metabolic process (GO:1901135); cellular homeostasis (GO:0019725); chemical homeostasis (GO:0048878); fructose 6-phosphate metabolic process (GO:0006002); glucose 6-phosphate metabolic process (GO:0051156); homeostatic process (GO:0042592); intracellular chemical homeostasis (GO:0055082); mannose metabo…
Hk2	['MAR04495', 'MAR04496', 'MAR04490', 'MAR04319', 'MAR04493', 'MAR04394', 'MAR04492', 'MAR04489', 'MAR04488', 'MAR04494', 'MAR04487', 'MAR04486']	0	1	1	None	None	None	None	None	anatomical structure development (GO:0048856); anatomical structure morphogenesis (GO:0009653); animal organ development (GO:0048513); biological regulation (GO:0065007); carbohydrate derivative metabolic process (GO:1901135); cellular homeostasis (GO:0019725); chemical homeostasis (GO:0048878); developmental process (GO:0032502); fructose 6-phosphate metabolic process (GO:0006002); glucose 6-pho…
Hmbs	['MAR04746']	0	1	0	7	0	preweaning lethality, complete penetrance; embryonic lethality prior to organogenesis; abnormal lens morphology; increased startle reflex; abnormal vitreous body morphology; hyperactivity; decreased prepulse inhibition	Encephalopathy, Porphyria-Related	64.84	anatomical structure development (GO:0048856); animal organ development (GO:0048513); biosynthetic process (GO:0009058); developmental process (GO:0032502); multicellular organism development (GO:0007275); multicellular organismal process (GO:0032501); system development (GO:0048731)
Hmox1	['MAR01450', 'MAR04763']	0	1	0	26	0	embryonic growth retardation; no spontaneous movement; no spontaneous movement; abnormal placenta vasculature; abnormal placenta size; no spontaneous movement; abnormal head shape; abnormal placenta morphology; edema; abnormal placenta morphology	Heme Oxygenase 1 Deficiency	61.22	anatomical structure development (GO:0048856); anatomical structure morphogenesis (GO:0009653); animal organ development (GO:0048513); biological regulation (GO:0065007); biosynthetic process (GO:0009058); cell communication (GO:0007154); cellular homeostasis (GO:0019725); chemical homeostasis (GO:0048878); developmental process (GO:0032502); homeostatic process (GO:0042592); inorganic ion homeos…
Hmox2	['MAR01450', 'MAR04763']	0	0	0	6	0	enlarged heart; increased spleen weight; abnormal gait; abnormal gait; increased red blood cell distribution width; decreased monocyte cell number	None	None
Hpd	['MAR06726', 'MAR06772']	0	0	0	1	3.99804e-05	head bobbing	Tyrosinemia, Type Iii	62.965
Hps3	['MAR03991']	0	0	0	None	None	None	Hermansky-Pudlak Syndrome 3	78.465
Hpse	['MAR07225']	0	0	0	1	0	hyperplasia	None	None
Hpse2	['MAR07225']	0	1	0	4	7.34668e-08	impaired pupillary reflex; cataract; hyperactivity; preweaning lethality, incomplete penetrance	Urofacial Syndrome	61.655	biological regulation (GO:0065007); positive regulation of biological process (GO:0048518); regulation of biological process (GO:0050789); regulation of cellular process (GO:0050794)
Hs3st1	['MAR07220', 'MAR07222']	0	1	1	None	None	None	None	None	biosynthetic process (GO:0009058); carbohydrate derivative metabolic process (GO:1901135); glycoprotein metabolic process (GO:0009100)
Hsd17b1	['MAR02041', 'MAR02036', 'MAR07968', 'MAR01974', 'MAR01973']	0	0	0	24	5.0944e-17	increased circulating alkaline phosphatase level; decreased hematocrit; abnormal lens morphology; abnormal lens morphology; impaired righting response; abnormal sleep behavior; abnormal sleep behavior; decreased hemoglobin content; increased circulating potassium level; increased circulating alkaline phosphatase level	None	None
Hsd17b2	['MAR07968', 'MAR02041', 'MAR02036', 'MAR07955', 'MAR01974', 'MAR01973']	0	1	0	None	None	None	None	None	anatomical structure development (GO:0048856); animal organ development (GO:0048513); biological regulation (GO:0065007); biosynthetic process (GO:0009058); developmental process (GO:0032502); embryo development (GO:0009790); multicellular organism development (GO:0007275); multicellular organismal process (GO:0032501)
Idh1	['MAR00710', 'MAR00712']	0	0	0	2	1.36625e-05	decreased prepulse inhibition; preweaning lethality, incomplete penetrance	Glioma Susceptibility 1	0
Idh2	['MAR03958']	0	0	0	3	1.4737e-05	decreased mean corpuscular hemoglobin; increased hemoglobin content; decreased mean corpuscular volume	Maffucci Syndrome	55
Ids	['MAR07241', 'MAR07247', 'MAR07517']	0	1	1	None	None	None	Mucopolysaccharidosis, Type Ii	68.095	carbohydrate derivative metabolic process (GO:1901135); glycoprotein metabolic process (GO:0009100)
Idua	['MAR07248', 'MAR07518', 'MAR07242', 'MAR07230']	0	1	1	32	0	thick skin; decreased total retina thickness; increased circulating alkaline phosphatase level; decreased total retina thickness; decreased total retina thickness; narrow eye opening; decreased total retina thickness; abnormal retina morphology; increased circulating lipase level; increased circulating unsaturated transferrin level	Hurler Syndrome	72.21	carbohydrate derivative metabolic process (GO:1901135); glycoprotein metabolic process (GO:0009100)
Impa1	['MAR06540', 'MAR06571', 'MAR06562']	0	1	0	None	None	None	Intellectual Developmental Disorder, Autosomal Recessive 59	80.06	biological regulation (GO:0065007); biosynthetic process (GO:0009058); cell communication (GO:0007154); regulation of biological process (GO:0050789); regulation of cellular process (GO:0050794); signal transduction (GO:0007165); signaling (GO:0023052)
Impa2	['MAR06540', 'MAR06571', 'MAR06562']	0	0	0	None	None	None	None	None
Impdh1	['MAR04040']	0	0	0	None	None	None	Retinitis Pigmentosa 10	54.235
Impdh2	['MAR04040']	0	1	0	None	None	None	Autosomal Dominant Dopa-Responsive Dystonia	0	biosynthetic process (GO:0009058); multicellular organismal process (GO:0032501)
Inpp1	['MAR06569', 'MAR06561']	0	0	0	3	7.17496e-06	decreased body length; decreased body weight; abnormal cornea morphology	None	None
Inpp4a	['MAR06549', 'MAR08810', 'MAR06570']	0	1	0	None	None	None	None	None	biosynthetic process (GO:0009058)
Inpp4b	['MAR06549', 'MAR08810', 'MAR06570']	0	0	0	None	None	None	None	None
Inpp5a	['MAR06560', 'MAR06565']	0	1	0	17	0	abnormal skin coloration; preweaning lethality, complete penetrance; pallor; abnormal skin coloration; abnormal embryo size; pallor; edema; edema; edema; abnormal embryo size	None	None	biological regulation (GO:0065007); cell communication (GO:0007154); regulation of biological process (GO:0050789); regulation of cell communication (GO:0010646); regulation of cellular process (GO:0050794); regulation of signaling (GO:0023051); signal transduction (GO:0007165); signaling (GO:0023052)
Inpp5b	['MAR08817', 'MAR06552']	0	1	0	None	None	None	None	None	anatomical structure development (GO:0048856); biological regulation (GO:0065007); biosynthetic process (GO:0009058); cell communication (GO:0007154); developmental process (GO:0032502); embryo development (GO:0009790); multicellular organism development (GO:0007275); multicellular organismal process (GO:0032501); regulation of biological process (GO:0050789); regulation of cellular process (GO:0…
Inpp5d	['MAR08808', 'MAR06565']	0	1	0	None	None	None	None	None	anatomical structure development (GO:0048856); biological regulation (GO:0065007); biosynthetic process (GO:0009058); cell communication (GO:0007154); cell differentiation (GO:0030154); cellular developmental process (GO:0048869); developmental process (GO:0032502); homeostatic process (GO:0042592); multicellular organism development (GO:0007275); multicellular organismal process (GO:0032501); po…
Inpp5e	['MAR08817', 'MAR06552']	0	1	0	23	0	anophthalmia; abnormal craniofacial morphology; abnormal hindbrain morphology; preweaning lethality, complete penetrance; abnormal midbrain morphology; abnormal neural tube closure; edema; abnormal embryo size; microphthalmia; anophthalmia	Joubert Syndrome 1	53.165	biological regulation (GO:0065007); biosynthetic process (GO:0009058); cell communication (GO:0007154); regulation of biological process (GO:0050789); regulation of cell communication (GO:0010646); regulation of cellular process (GO:0050794); regulation of signaling (GO:0023051); signal transduction (GO:0007165); signaling (GO:0023052)
Inpp5f	['MAR06591', 'MAR06547', 'MAR06545', 'MAR06557']	0	0	0	None	None	None	None	None
Inpp5k	['MAR06560', 'MAR06565']	0	1	0	2	0	preweaning lethality, complete penetrance; increased neutrophil cell number	Muscular Dystrophy, Congenital, With Cataracts And Impaired Intellectual Development	34.675	anatomical structure development (GO:0048856); biological regulation (GO:0065007); biosynthetic process (GO:0009058); cell communication (GO:0007154); chemical homeostasis (GO:0048878); developmental process (GO:0032502); embryo development (GO:0009790); homeostatic process (GO:0042592); metal ion transport (GO:0030001); multicellular organism development (GO:0007275); multicellular organismal pr…
Inppl1	['MAR06591', 'MAR06547', 'MAR08808', 'MAR06557', 'MAR06545']	0	1	0	None	None	None	Opsismodysplasia	42.5	anatomical structure development (GO:0048856); anatomical structure morphogenesis (GO:0009653); animal organ development (GO:0048513); biological regulation (GO:0065007); biosynthetic process (GO:0009058); cell communication (GO:0007154); cell differentiation (GO:0030154); cellular developmental process (GO:0048869); developmental process (GO:0032502); multicellular organism development (GO:00072…
Ippk	['MAR06576']	0	1	1	12	0	embryonic lethality prior to tooth bud stage; embryonic growth retardation; preweaning lethality, complete penetrance; embryonic growth retardation; embryonic growth retardation; preweaning lethality, complete penetrance; abnormal embryo size; embryonic growth retardation; preweaning lethality, complete penetrance; abnormal embryo size	None	None	biological regulation (GO:0065007); biosynthetic process (GO:0009058); positive regulation of biological process (GO:0048518); regulation of biological process (GO:0050789); regulation of cellular process (GO:0050794)
Itpa	['MAR08489', 'MAR03966', 'MAR04168', 'MAR07879', 'MAR04211', 'MAR04643', 'MAR02120', 'MAR08488']	0	1	0	None	None	None	Developmental And Epileptic Encephalopathy 35	38.095
Itpka	['MAR06563']	0	0	1	None	None	None	None	None
Itpkb	['MAR06563']	0	1	1	None	None	None	None	None	anatomical structure development (GO:0048856); biological regulation (GO:0065007); biosynthetic process (GO:0009058); cell communication (GO:0007154); cell differentiation (GO:0030154); cellular developmental process (GO:0048869); developmental process (GO:0032502); homeostatic process (GO:0042592); multicellular organism development (GO:0007275); multicellular organismal process (GO:0032501); po…
Itpkc	['MAR06563']	0	0	1	None	None	None	None	None
Ivd	['MAR03770']	0	1	1	2	2.38917e-07	preweaning lethality, complete penetrance; abnormal lens morphology	Isovaleric Acidemia	0
Kmo	['MAR04220']	0	0	0	None	None	None	None	None
Kpna6	['MAR07743']	0	1	1	None	None	None	None	None	biological regulation (GO:0065007); biosynthetic process (GO:0009058); multicellular organismal process (GO:0032501); positive regulation of biological process (GO:0048518); positive regulation of multicellular organismal process (GO:0051240); regulation of biological process (GO:0050789); regulation of cellular process (GO:0050794); regulation of multicellular organismal process (GO:0051239)
L2hgdh	['MAR00718']	0	0	0	19	0	dysplasia; hydropic degeneration; atrophy; gliosis; hydropic degeneration; dysplasia; encephalomalacia; encephalomalacia; vacuolation; vacuolation	L-2-Hydroxyglutaric Aciduria	47.41
Lalba	['MAR07674']	0	0	1	None	None	None	None	None
Lbr	['MAR01484', 'MAR01540']	0	1	0	60	0	hydrocephalus; alopecia; germ cell defect; dysplasia; enlarged lymph nodes; decreased grip strength; developmental dysplasia; spermatogenesis defect; decreased locomotor activity; dysplasia	Pelger-Huet Anomaly	53.465	anatomical structure development (GO:0048856); biological regulation (GO:0065007); biosynthetic process (GO:0009058); cell differentiation (GO:0030154); cellular developmental process (GO:0048869); developmental process (GO:0032502); regulation of biological process (GO:0050789); regulation of cellular process (GO:0050794)
Ldhc	['MAR11479', 'MAR01453', 'MAR04388', 'MAR06519', 'MAR08780', 'MAR11476', 'MAR05351']	0	1	0	None	None	None	None	None	biosynthetic process (GO:0009058)
Lgmn	['MAR05285', 'MAR05286', 'MAR05290', 'MAR05272', 'MAR05278', 'MAR05261', 'MAR05265', 'MAR05282', 'MAR05284', 'MAR05287', 'MAR05276', 'MAR05259', 'MAR05263', 'MAR05274', 'MAR05280']	0	0	1	3	3.19835e-10	short tibia; decreased prepulse inhibition; decreased body length	None	None	MHC class II antigen presentation (REAC:R-MMU-2132295); Trafficking and processing of endosomal TLR (REAC:R-MMU-1679131)
Lias	['MAR06403']	1	1	0	None	None	None	Hyperglycinemia, Lactic Acidosis, And Seizures	40.185
Lss	['MAR01498', 'MAR01473']	0	1	0	11	0	preweaning lethality, complete penetrance; embryonic lethality prior to tooth bud stage; preweaning lethality, complete penetrance; preweaning lethality, complete penetrance; hypoplasia; hypospermia; embryonic lethality prior to organogenesis; increased circulating alkaline phosphatase level; abnormal lens morphology; increased leukocyte cell number	Cataract 44	86.955	biological regulation (GO:0065007); biosynthetic process (GO:0009058)
Man2a1	['MAR07324']	0	1	1	20	0	abnormal cecum morphology; abnormal cecum morphology; increased red blood cell distribution width; increased circulating aspartate transaminase level; increased red blood cell distribution width; increased circulating amylase level; increased circulating bilirubin level; increased circulating aspartate transaminase level; increased mean platelet volume; decreased blood urea nitrogen level	None	None	anatomical structure development (GO:0048856); anatomical structure morphogenesis (GO:0009653); animal organ development (GO:0048513); biological regulation (GO:0065007); biosynthetic process (GO:0009058); carbohydrate derivative metabolic process (GO:1901135); cell differentiation (GO:0030154); cellular developmental process (GO:0048869); developmental process (GO:0032502); embryo development (G…
Man2a2	['MAR07324']	0	1	1	None	None	None	None	None	biosynthetic process (GO:0009058); carbohydrate derivative metabolic process (GO:1901135); glycoprotein metabolic process (GO:0009100); mannose metabolic process (GO:0006013)
Manba	['MAR07429']	0	0	0	None	None	None	Mannosidosis, Beta A, Lysosomal	13.33
Mat1a	['MAR03875', 'MAR07139']	0	0	0	None	None	None	Methionine Adenosyltransferase I/Iii Deficiency	0
Mat2a	['MAR03875', 'MAR07139']	0	1	0	15	0	preweaning lethality, complete penetrance; decreased prepulse inhibition; decreased prepulse inhibition; increased startle reflex; decreased prepulse inhibition; decreased prepulse inhibition; decreased prepulse inhibition; increased startle reflex; increased startle reflex; increased startle reflex	Familial Thoracic Aortic Aneurysm And Aortic Dissection	0	biological regulation (GO:0065007); biosynthetic process (GO:0009058); cell communication (GO:0007154); positive regulation of biological process (GO:0048518); regulation of biological process (GO:0050789); regulation of cell communication (GO:0010646); regulation of cellular process (GO:0050794); regulation of signaling (GO:0023051); response to endogenous stimulus (GO:0009719); signal transduct…
Mboat4	['MAR01088', 'MAR01091']	0	0	0	3	7.00427e-09	abnormal retina outer nuclear layer morphology; abnormal retina outer nuclear layer morphology; abnormal retina inner nuclear layer morphology	None	None
Mdh1	['MAR04139', 'MAR08068']	0	1	0	7	0	preweaning lethality, complete penetrance; preweaning lethality, complete penetrance; abnormal pharyngeal arch morphology; preweaning lethality, complete penetrance; embryonic lethality prior to tooth bud stage; decreased exploration in new environment; thick ventricular wall	Developmental And Epileptic Encephalopathy 88	0	biosynthetic process (GO:0009058)
Mgat1	['MAR07323']	0	1	1	5	1.78986e-06	preweaning lethality, complete penetrance; decreased exploration in new environment; decreased cardiac stroke volume; decreased red blood cell distribution width; hyperactivity	None	None	anatomical structure development (GO:0048856); biosynthetic process (GO:0009058); carbohydrate derivative metabolic process (GO:1901135); developmental process (GO:0032502); embryo development (GO:0009790); glycoprotein metabolic process (GO:0009100); multicellular organism development (GO:0007275); multicellular organismal process (GO:0032501)
Mgat2	['MAR07325']	0	1	0	None	None	None	Mgat2-Cdg	43.885	biosynthetic process (GO:0009058)
Mgat3	['MAR07326']	0	0	0	None	None	None	None	None
Mgat5	['MAR08694', 'MAR07328']	0	0	0	None	None	None	None	None
Mgat5b	['MAR00925', 'MAR00924', 'MAR00765', 'MAR00926']	0	0	0	None	None	None	None	None
Minpp1	['MAR06564']	0	0	0	None	None	None	Pontocerebellar Hypoplasia, Type 16	0
Mocs1	['MAR07145']	0	1	0	None	None	None	Molybdenum Cofactor Deficiency, Type A	59.96	biosynthetic process (GO:0009058)
Mocs2	['MAR07146']	0	1	0	5	8.8957e-06	decreased circulating sodium level; persistence of hyaloid vascular system; increased fasting circulating glucose level; decreased body length; preweaning lethality, complete penetrance	Molybdenum Cofactor Deficiency, Type B	68.615	biosynthetic process (GO:0009058)
Mogat2	['MAR00605']	0	0	0	8	0	abnormal seminal vesicle morphology; small seminal vesicle; abnormal testis morphology; abnormal skin morphology; small testis; decreased prepulse inhibition; decreased prepulse inhibition; decreased prepulse inhibition	None	None
Mogs	['MAR07286']	0	1	0	29	0	preweaning lethality, complete penetrance; preweaning lethality, complete penetrance; absent lymph nodes; abnormal trachea morphology; preweaning lethality, complete penetrance; anophthalmia; anophthalmia; preweaning lethality, complete penetrance; abnormal pancreas morphology; abnormal trachea morphology	Mogs-Cdg	33.22	biosynthetic process (GO:0009058)
Mpi	['MAR04383']	0	1	1	4	0	preweaning lethality, complete penetrance; increased circulating calcium level; abnormal bone mineralization; increased prepulse inhibition	Mpi-Cdg	18.245	biosynthetic process (GO:0009058); carbohydrate derivative metabolic process (GO:1901135); fructose 6-phosphate metabolic process (GO:0006002); mannose metabolic process (GO:0006013)
Mtap	['MAR05384']	0	1	1	44	0	abnormal skin morphology; abnormal allantois morphology; embryonic growth retardation; abnormal skin morphology; abnormal skin morphology; enlarged spleen; abnormal skin morphology; abnormal skin morphology; preweaning lethality, complete penetrance; abnormal visceral yolk sac morphology	Diaphyseal Medullary Stenosis With Malignant Fibrous Histiocytoma	36.13	biosynthetic process (GO:0009058); carbohydrate derivative metabolic process (GO:1901135)
Mthfr	['MAR04448', 'MAR04446']	0	1	0	None	None	None	Isolated Exencephaly	44.81	anatomical structure development (GO:0048856); anatomical structure morphogenesis (GO:0009653); biosynthetic process (GO:0009058); developmental process (GO:0032502); embryo development (GO:0009790); multicellular organism development (GO:0007275); multicellular organismal process (GO:0032501); nervous system development (GO:0007399); system development (GO:0048731)
Mthfs	['MAR04666', 'MAR08143']	0	1	1	None	None	None	Neurodevelopmental Disorder With Microcephaly, Epilepsy, And Hypomyelination	0	biosynthetic process (GO:0009058)
Mtmr14	['MAR06591', 'MAR06547', 'MAR06545', 'MAR06557']	0	0	0	8	6.75947e-09	increased circulating alanine transaminase level; increased startle reflex; increased startle reflex; increased lactate dehydrogenase level; increased startle reflex; increased circulating aspartate transaminase level; increased circulating amylase level; increased startle reflex	Autosomal Dominant Centronuclear Myopathy	43.615
Nae1	['MAR00190']	0	1	0	8	0	preweaning lethality, complete penetrance; embryonic lethality prior to tooth bud stage; embryonic lethality prior to organogenesis; decreased exploration in new environment; increased circulating phosphate level; decreased erythrocyte cell number; increased mean corpuscular volume; increased fasting circulating glucose level	Neurodevelopmental Disorder With Dysmorphic Facies And Ischiopubic Hypoplasia	26.86	anatomical structure development (GO:0048856); biological regulation (GO:0065007); cell communication (GO:0007154); developmental process (GO:0032502); multicellular organism development (GO:0007275); multicellular organismal process (GO:0032501); nervous system development (GO:0007399); regulation of biological process (GO:0050789); regulation of cellular process (GO:0050794); signal transductio…
Naga	['MAR00811', 'MAR07469', 'MAR01524', 'MAR08201']	0	0	0	2	3.45006e-22	increased circulating alkaline phosphatase level; increased circulating alkaline phosphatase level	Schindler Disease, Type I	0
Nagk	['MAR04524']	0	0	1	4	2.06527e-06	increased neutrophil cell number; decreased circulating serum albumin level; decreased circulating total protein level; increased fasting circulating glucose level	None	None
Naglu	['MAR07229', 'MAR07240', 'MAR07250', 'MAR07246', 'MAR07234']	0	1	1	None	None	None	Charcot-Marie-Tooth Disease, Axonal, Type 2V	49.39	anatomical structure development (GO:0048856); anatomical structure morphogenesis (GO:0009653); animal organ development (GO:0048513); biological regulation (GO:0065007); biosynthetic process (GO:0009058); carbohydrate derivative metabolic process (GO:1901135); cell communication (GO:0007154); cell differentiation (GO:0030154); cellular developmental process (GO:0048869); chemical homeostasis (GO…
Nampt	['MAR04262']	0	1	0	6	0	embryonic lethality prior to tooth bud stage; hydrocephaly; abnormal brain morphology; preweaning lethality, complete penetrance; preweaning lethality, complete penetrance; preweaning lethality, complete penetrance	None	None	biological regulation (GO:0065007); biosynthetic process (GO:0009058); cell communication (GO:0007154); multicellular organismal process (GO:0032501); positive regulation of biological process (GO:0048518); regulation of biological process (GO:0050789); regulation of cellular process (GO:0050794); signal transduction (GO:0007165); signaling (GO:0023052)
Nat10	['MAR01088', 'MAR01091']	0	1	0	None	None	None	None	None	biological regulation (GO:0065007); biosynthetic process (GO:0009058); positive regulation of biological process (GO:0048518); regulation of biological process (GO:0050789); regulation of cellular process (GO:0050794)
Nat8l	['MAR08626']	0	1	1	None	None	None	N-Acetylaspartate Deficiency	44.595
Nmnat1	['MAR04276', 'MAR04257', 'MAR08790', 'MAR04267']	0	1	0	3	1.56514e-07	increased mean corpuscular volume; increased bone mineral content; abnormal bone structure	Cone Rod Dystrophy	68.54	biological regulation (GO:0065007); biosynthetic process (GO:0009058); cell communication (GO:0007154); positive regulation of biological process (GO:0048518); regulation of biological process (GO:0050789); regulation of cell communication (GO:0010646); regulation of cellular process (GO:0050794); regulation of signaling (GO:0023051); response to wounding (GO:0009611); signal transduction (GO:000…
Nnt	['MAR04271']	0	0	0	4	1.30557e-07	abnormal gait; increased circulating glucose level; increased circulating glucose level; increased circulating cholesterol level	Glucocorticoid Deficiency 4 With Or Without Mineralocorticoid Deficiency	54.385
Npc1	['MAR01917', 'MAR01916']	0	1	0	4	1.61781e-06	decreased exploration in new environment; increased monocyte cell number; increased startle reflex; preweaning lethality, incomplete penetrance	Niemann-Pick Disease, Type C1	53.805	anatomical structure development (GO:0048856); animal organ development (GO:0048513); biological regulation (GO:0065007); biosynthetic process (GO:0009058); cell communication (GO:0007154); cell differentiation (GO:0030154); cellular developmental process (GO:0048869); chemical homeostasis (GO:0048878); developmental process (GO:0032502); homeostatic process (GO:0042592); multicellular organism d…
Npepps	['MAR04329', 'MAR04328']	0	1	0	27	2.42597e-44	decreased total retina thickness; decreased total retina thickness; decreased total retina thickness; decreased total retina thickness; abnormal retina morphology; abnormal tooth morphology; abnormal tooth morphology; abnormal retina morphology; abnormal tooth morphology; abnormal bone structure	None	None
Npl	['MAR08373']	0	0	0	None	None	None	None	None
Oat	['MAR03807']	0	1	0	None	None	None	Gyrate Atrophy Of Choroid And Retina	59.07	biosynthetic process (GO:0009058)
Oca2	['MAR05062']	0	1	1	None	None	None	Albinism, Oculocutaneous, Type Ii	66.915	anatomical structure development (GO:0048856); biological regulation (GO:0065007); biosynthetic process (GO:0009058); cell differentiation (GO:0030154); cellular developmental process (GO:0048869); cellular homeostasis (GO:0019725); chemical homeostasis (GO:0048878); developmental process (GO:0032502); homeostatic process (GO:0042592); intracellular chemical homeostasis (GO:0055082); intracellula…
Ocrl	['MAR08817', 'MAR06552']	0	0	0	None	None	None	Lowe Oculocerebrorenal Syndrome	0
Odc1	['MAR04212', 'MAR04422']	0	1	0	3	0	embryonic lethality prior to organogenesis; preweaning lethality, complete penetrance; increased heart weight	Global Developmental Delay-Alopecia-Macrocephaly-Facial Dysmorphism-Structural Brain Anomalies Syndrome	0	anatomical structure development (GO:0048856); animal organ development (GO:0048513); biological regulation (GO:0065007); biosynthetic process (GO:0009058); developmental process (GO:0032502); multicellular organism development (GO:0007275); multicellular organismal process (GO:0032501); positive regulation of biological process (GO:0048518); regulation of biological process (GO:0050789); regulat…
Ogt	['MAR00925', 'MAR00924', 'MAR00765', 'MAR00926']	0	0	0	None	None	None	Intellectual Developmental Disorder, X-Linked 106	42.72
Oplah	['MAR03889']	0	0	0	6	3.4455e-10	cataract; abnormal lens morphology; decreased heart rate; increased startle reflex; decreased red blood cell distribution width; decreased circulating unsaturated transferrin level	5-Oxoprolinase Deficiency	0
Otc	['MAR03809']	0	1	0	3	0	enlarged thymus; increased circulating alanine transaminase level; increased circulating triglyceride level	Ornithine Transcarbamylase Deficiency	71.07	anatomical structure development (GO:0048856); animal organ development (GO:0048513); biosynthetic process (GO:0009058); chemical homeostasis (GO:0048878); developmental process (GO:0032502); homeostatic process (GO:0042592); inorganic ion homeostasis (GO:0098771); monoatomic ion homeostasis (GO:0050801); multicellular organism development (GO:0007275); multicellular organismal process (GO:003250…
Oxct1	['MAR03787']	0	1	1	None	None	None	Succinyl-Coa:3-Oxoacid-Coa Transferase Deficiency	40.005	biological regulation (GO:0065007); cell communication (GO:0007154); cell-cell signaling (GO:0007267); cellular homeostasis (GO:0019725); chemical homeostasis (GO:0048878); homeostatic process (GO:0042592); intracellular chemical homeostasis (GO:0055082); positive regulation of biological process (GO:0048518); regulation of biological process (GO:0050789); regulation of cell communication (GO:001…
Padi2	['MAR07622']	0	1	0	4	2.85221e-09	increased circulating alanine transaminase level; preweaning lethality, incomplete penetrance; preweaning lethality, incomplete penetrance; preweaning lethality, incomplete penetrance	None	None	biological regulation (GO:0065007); biosynthetic process (GO:0009058); cell communication (GO:0007154); positive regulation of biological process (GO:0048518); regulation of biological process (GO:0050789); regulation of cell communication (GO:0010646); regulation of cellular process (GO:0050794); regulation of signaling (GO:0023051); response to endogenous stimulus (GO:0009719); signal transduct…
Padi4	['MAR07622']	0	1	0	35	0	enlarged spleen; abnormal spleen morphology; enlarged heart; abnormal kidney morphology; abnormal liver morphology; enlarged spleen; enlarged kidney; abnormal kidney morphology; abnormal lymph node morphology; enlarged heart	None	None	developmental process (GO:0032502); multicellular organismal process (GO:0032501)
Padi6	['MAR07622']	0	1	0	2	0	female infertility; increased lung weight	Oocyte/Zygote/Embryo Maturation Arrest 16	73.14	anatomical structure development (GO:0048856); biological regulation (GO:0065007); biosynthetic process (GO:0009058); developmental process (GO:0032502); embryo development (GO:0009790); multicellular organism development (GO:0007275); multicellular organismal process (GO:0032501); regulation of biological process (GO:0050789); regulation of cellular process (GO:0050794)
Pafah1b1	['MAR08518', 'MAR07611']	0	1	0	None	None	None	Lissencephaly 1	70.28	anatomical structure development (GO:0048856); anatomical structure morphogenesis (GO:0009653); animal organ development (GO:0048513); anterograde trans-synaptic signaling (GO:0098916); biological regulation (GO:0065007); cell communication (GO:0007154); cell differentiation (GO:0030154); cell-cell signaling (GO:0007267); cellular developmental process (GO:0048869); chemical synaptic transmission…
Pafah1b2	['MAR08518', 'MAR07611']	0	1	0	None	None	None	None	None	biological regulation (GO:0065007); developmental process (GO:0032502); positive regulation of biological process (GO:0048518); regulation of biological process (GO:0050789); regulation of cellular process (GO:0050794)
Pafah1b3	['MAR08518', 'MAR07611']	0	0	0	None	None	None	None	None
Pafah2	['MAR08518', 'MAR07611']	0	0	0	None	None	None	None	None
Pah	['MAR08539']	0	0	1	18	0	cataract; lens extrusion; cataract; lens extrusion; small spleen; abnormal sternum morphology; dysplasia; abnormal sternum morphology; female infertility; abnormal sternum morphology; microphthalmia; dysplasia	Phenylketonuria	60.52
Pck1	['MAR04101']	0	1	0	None	None	None	Phosphoenolpyruvate Carboxykinase Deficiency, Cytosolic	57.98	anatomical structure development (GO:0048856); animal organ development (GO:0048513); biological regulation (GO:0065007); biosynthetic process (GO:0009058); cell differentiation (GO:0030154); cellular developmental process (GO:0048869); cellular homeostasis (GO:0019725); chemical homeostasis (GO:0048878); developmental process (GO:0032502); homeostatic process (GO:0042592); intracellular chemical…
Pctp	['MAR00461']	0	0	0	None	None	None	None	None
Pcx	['MAR04143']	0	1	0	9	0	preweaning lethality, complete penetrance; increased total body fat amount; increased total body fat amount; decreased lean body mass; increased grip strength; decreased lean body mass; preweaning lethality, complete penetrance; decreased bone mineral content; decreased respiratory quotient	Pyruvate Carboxylase Deficiency	0	biological regulation (GO:0065007); biosynthetic process (GO:0009058); regulation of biological process (GO:0050789); regulation of cellular process (GO:0050794)
Pdss2	['MAR06901']	0	1	1	12	0	embryonic lethality prior to tooth bud stage; embryonic lethality prior to organogenesis; preweaning lethality, complete penetrance; abnormal tooth morphology; vertebral fusion; thrombocytopenia; decreased thigmotaxis; increased total body fat amount; increased total body fat amount; increased circulating bilirubin level	Coenzyme Q10 Deficiency, Primary, 3	56.81	anatomical structure development (GO:0048856); animal organ development (GO:0048513); biological regulation (GO:0065007); biosynthetic process (GO:0009058); developmental process (GO:0032502); multicellular organism development (GO:0007275); multicellular organismal process (GO:0032501); nervous system development (GO:0007399); regulation of body fluid levels (GO:0050878); system development (GO:…
Pdxk	['MAR04065', 'MAR04066', 'MAR04068']	0	1	1	1	0	preweaning lethality, complete penetrance	Neuropathy, Hereditary Motor And Sensory, Type Vic, With Optic Atrophy	0	biological regulation (GO:0065007); biosynthetic process (GO:0009058); regulation of biological process (GO:0050789); regulation of cellular process (GO:0050794)
Pepd	['MAR07193', 'MAR11414']	0	1	0	52	0	decreased Ly6C-positive NK T cell number; increased effector memory CD8-positive, alpha-beta T cell number; decreased immature B cell number; increased effector memory T-helper cell number; increased memory-marker NK cell number; increased memory CD4-positive, CD25-positive, alpha-beta regulatory T cell number; increased memory-marker CD4-negative NK T cell number; decreased immature B cell numbe…	Prolidase Deficiency	42.615	biological regulation (GO:0065007); regulation of biological process (GO:0050789); regulation of cellular process (GO:0050794)
Pfas	['MAR04808']	0	1	0	9	0	preweaning lethality, complete penetrance; embryonic lethality prior to tooth bud stage; abnormal snout morphology; abnormal coat/hair pigmentation; abnormal coat/hair pigmentation; abnormal coat/hair pigmentation; abnormal nail morphology; decreased circulating triglyceride level; decreased circulating aspartate transaminase level	None	None	anatomical structure development (GO:0048856); biosynthetic process (GO:0009058); developmental process (GO:0032502)
Pgap1	['MAR08403', 'MAR08405']	0	1	0	1	0	preweaning lethality, complete penetrance	Neurodevelopmental Disorder With Dysmorphic Features, Spasticity, And Brain Abnormalities	46.32	anatomical structure development (GO:0048856); animal organ development (GO:0048513); biological regulation (GO:0065007); biosynthetic process (GO:0009058); developmental process (GO:0032502); embryo development (GO:0009790); multicellular organism development (GO:0007275); multicellular organismal process (GO:0032501); nervous system development (GO:0007399); positive regulation of biological pr…
Pgk2	['MAR04368']	0	1	0	None	None	None	None	None	biosynthetic process (GO:0009058)
Pgm3	['MAR04631']	0	1	0	1	1.79188e-07	preweaning lethality, complete penetrance	Pgm3-Cdg	61.31	anatomical structure development (GO:0048856); biosynthetic process (GO:0009058); cell differentiation (GO:0030154); cellular developmental process (GO:0048869); developmental process (GO:0032502)
Phospho1	['MAR00649', 'MAR08424']	0	0	0	None	None	None	None	None
Phyh	['MAR03386', 'MAR03484', 'MAR03384']	0	0	0	7	0	dysplasia; spermatogenesis defect; hyperplasia; increased neutrophil cell number; decreased lymphocyte cell number; increased neutrophil cell number; decreased prepulse inhibition	Refsum Disease, Classic	40.755
Pi4k2a	['MAR08830', 'MAR06546']	0	1	1	None	None	None	Neurodevelopmental Disorder With Hyperkinetic Movements, Seizures, And Structural Brain Abnormalities	43.21	biosynthetic process (GO:0009058); multicellular organismal process (GO:0032501)
Pigl	['MAR07186', 'MAR08380']	0	1	0	3	0	preweaning lethality, complete penetrance; prenatal lethality prior to heart atrial septation; abnormal vibrissa morphology	Coloboma, Congenital Heart Disease, Ichthyosiform Dermatosis, Impaired Intellectual Development, And Ear Anomalies Syndrome	17.855	biosynthetic process (GO:0009058)
Pign	['MAR08397', 'MAR08394', 'MAR08392', 'MAR08391', 'MAR08399']	0	0	0	30	0	abnormal craniofacial morphology; anophthalmia; embryonic growth retardation; abnormal head shape; abnormal skin morphology; abnormal craniofacial morphology; exencephaly; embryonic growth retardation; abnormal liver morphology; abnormal blood vessel morphology	Fryns Syndrome	42.755
Pigv	['MAR08384', 'MAR00765', 'MAR00926', 'MAR00925', 'MAR00924', 'MAR08387']	0	0	0	None	None	None	Hyperphosphatasia-Intellectual Disability Syndrome	50.07
Pik3ca	['MAR08816', 'MAR06555']	0	1	1	None	None	None	Klippel-Tr√©naunay Syndrome	51.435	anatomical structure development (GO:0048856); anatomical structure morphogenesis (GO:0009653); animal organ development (GO:0048513); biological regulation (GO:0065007); biosynthetic process (GO:0009058); cell communication (GO:0007154); cell differentiation (GO:0030154); cellular developmental process (GO:0048869); cellular homeostasis (GO:0019725); chemical homeostasis (GO:0048878); developmen…
Pik3cb	['MAR08816', 'MAR06555']	0	1	1	8	0	hypoplasia; hypoplasia; decreased circulating creatinine level; increased hemoglobin content; abnormal coat/hair pigmentation; increased mean corpuscular hemoglobin; increased hemoglobin content; increased mean corpuscular hemoglobin	None	None	anatomical structure development (GO:0048856); anatomical structure morphogenesis (GO:0009653); biological regulation (GO:0065007); biosynthetic process (GO:0009058); cell communication (GO:0007154); cellular homeostasis (GO:0019725); chemical homeostasis (GO:0048878); developmental process (GO:0032502); embryo development (GO:0009790); homeostatic process (GO:0042592); inorganic ion homeostasis …
Pik3cd	['MAR08816', 'MAR06555']	0	0	1	None	None	None	Immunodeficiency 14B, Autosomal Recessive	81.725
Pik3cg	['MAR08816', 'MAR06555']	0	0	1	3	2.13828e-05	increased body length; increased bone mineral density; decreased circulating potassium level	Immunodeficiency 97 With Autoinflammation	72.525
Pikfyve	['MAR06544']	0	1	1	None	None	None	Corneal Dystrophy, Fleck	0	anatomical structure development (GO:0048856); anatomical structure morphogenesis (GO:0009653); biological regulation (GO:0065007); biosynthetic process (GO:0009058); cell communication (GO:0007154); developmental process (GO:0032502); multicellular organism development (GO:0007275); multicellular organismal process (GO:0032501); nervous system development (GO:0007399); regulation of biological p…
Pisd	['MAR00616', 'MAR01658', 'MAR00627']	0	1	0	None	None	None	Liberfarb Syndrome	0	biological regulation (GO:0065007); biosynthetic process (GO:0009058); regulation of biological process (GO:0050789); regulation of cellular process (GO:0050794)
Pla2g15	['MAR00645', 'MAR01088', 'MAR00633', 'MAR01091']	0	0	0	None	None	None	None	None
Pla2g7	['MAR07612', 'MAR08519']	0	0	0	3	4.78592e-06	increased circulating bilirubin level; decreased blood urea nitrogen level; increased circulating alkaline phosphatase level	Platelet-Activating Factor Acetylhydrolase Deficiency	39.54
Plcb1	['MAR08823', 'MAR00663', 'MAR08833', 'MAR08822', 'MAR08818', 'MAR06559']	0	1	0	34	0	female infertility; microphthalmia; enlarged spleen; abnormal spleen morphology; abnormal eye morphology; abnormal lymph node morphology; enlarged spleen; abnormal lymph node morphology; abnormal lymph node morphology; abnormal spleen morphology	Developmental And Epileptic Encephalopathy 12	62.765	anatomical structure development (GO:0048856); animal organ development (GO:0048513); anterograde trans-synaptic signaling (GO:0098916); biological regulation (GO:0065007); biosynthetic process (GO:0009058); cell communication (GO:0007154); cell differentiation (GO:0030154); cell-cell signaling (GO:0007267); cellular developmental process (GO:0048869); cellular homeostasis (GO:0019725); chemical …
Plcb2	['MAR08822', 'MAR00663', 'MAR08818', 'MAR06559']	0	0	0	7	0	abnormal spleen morphology; male infertility; enlarged spleen; abnormal vocalization; decreased locomotor activity; decreased locomotor activity; decreased pulmonary ventilation	None	None
Plcb3	['MAR08822', 'MAR00663', 'MAR08818', 'MAR06559']	0	1	0	None	None	None	Spondylometaphyseal Dysplasia With Corneal Dystrophy	0	biological regulation (GO:0065007); cell communication (GO:0007154); cellular homeostasis (GO:0019725); chemical homeostasis (GO:0048878); homeostatic process (GO:0042592); inorganic ion homeostasis (GO:0098771); intracellular chemical homeostasis (GO:0055082); intracellular monoatomic cation homeostasis (GO:0030003); intracellular monoatomic ion homeostasis (GO:0006873); metal ion transport (GO:…
Plcb4	['MAR08822', 'MAR00663', 'MAR08818', 'MAR06559']	0	1	0	28	0	hydrometra; abnormal gallbladder morphology; abnormal uterus morphology; enlarged gallbladder; increased bone mineral content; decreased locomotor activity; decreased locomotor activity; decreased locomotor activity; increased bone mineral content; decreased locomotor activity	Auriculocondylar Syndrome 2B	23.335	anterograde trans-synaptic signaling (GO:0098916); biological regulation (GO:0065007); cell communication (GO:0007154); cell-cell signaling (GO:0007267); cellular homeostasis (GO:0019725); chemical homeostasis (GO:0048878); chemical synaptic transmission (GO:0007268); homeostatic process (GO:0042592); inorganic ion homeostasis (GO:0098771); intracellular chemical homeostasis (GO:0055082); intrace…
Plcd1	['MAR08822', 'MAR00663', 'MAR08818', 'MAR06559']	0	0	0	None	None	None	Nail Disorder, Nonsyndromic Congenital, 3	40.53
Plcd4	['MAR08822', 'MAR00663', 'MAR08818', 'MAR06559']	0	1	0	1	9.5354e-05	decreased exploration in new environment	None	None	biological regulation (GO:0065007); cell communication (GO:0007154); regulation of biological process (GO:0050789); regulation of cellular process (GO:0050794); signal transduction (GO:0007165); signaling (GO:0023052)
Plce1	['MAR08822', 'MAR00663', 'MAR08818', 'MAR06559']	0	0	0	8	0	abnormal skin morphology; increased heart weight; increased heart weight; increased neutrophil cell number; increased neutrophil cell number; increased monocyte cell number; decreased lymphocyte cell number; prolonged QRS complex duration	Nephrotic Syndrome, Type 3	26.285
Plcg1	['MAR08822', 'MAR00663', 'MAR08818', 'MAR06559']	0	1	0	None	None	None	Immune Dysregulation, Autoimmunity, And Autoinflammation	27.6	anatomical structure development (GO:0048856); anatomical structure morphogenesis (GO:0009653); anterograde trans-synaptic signaling (GO:0098916); biological regulation (GO:0065007); biosynthetic process (GO:0009058); cell communication (GO:0007154); cell-cell signaling (GO:0007267); cellular homeostasis (GO:0019725); chemical homeostasis (GO:0048878); chemical synaptic transmission (GO:0007268);…
Plcg2	['MAR08822', 'MAR00663', 'MAR08818', 'MAR06559']	0	1	0	18	3.24898e-15	increased IgG1 level; decreased circulating cholesterol level; increased T cell number; decreased bone mineral density; decreased mature B cell number; decreased circulating free fatty acids level; decreased hemoglobin content; decreased mature B cell number; increased T cell number; increased IgG2b level	Autoinflammation, Antibody Deficiency, And Immune Dysregulation	60.625	anatomical structure development (GO:0048856); biological regulation (GO:0065007); biosynthetic process (GO:0009058); cell communication (GO:0007154); cell differentiation (GO:0030154); cellular developmental process (GO:0048869); cellular homeostasis (GO:0019725); chemical homeostasis (GO:0048878); developmental process (GO:0032502); homeostatic process (GO:0042592); inorganic ion homeostasis (G…
Plch2	['MAR08822', 'MAR00663', 'MAR06559']	0	0	0	None	None	None	None	None
Pld6	['MAR00629']	0	1	0	None	None	None	None	None	anatomical structure development (GO:0048856); anatomical structure morphogenesis (GO:0009653); biological regulation (GO:0065007); biosynthetic process (GO:0009058); cell differentiation (GO:0030154); cellular developmental process (GO:0048869); developmental process (GO:0032502); embryo development (GO:0009790); multicellular organism development (GO:0007275); multicellular organismal process (…
Plg	['MAR05162']	0	1	0	None	None	None	Plasminogen Deficiency, Type I	67.545	anatomical structure development (GO:0048856); anatomical structure morphogenesis (GO:0009653); animal organ development (GO:0048513); anterograde trans-synaptic signaling (GO:0098916); biological regulation (GO:0065007); cell communication (GO:0007154); cell differentiation (GO:0030154); cell-cell signaling (GO:0007267); cellular developmental process (GO:0048869); cellular homeostasis (GO:00197…
Plin1	['MAR00031']	0	0	0	None	None	None	Plin1-Related Familial Partial Lipodystrophy	75.44
Plin2	['MAR00031']	0	1	0	1	8.96122e-05	increased circulating total protein level	None	None	biological regulation (GO:0065007); positive regulation of biological process (GO:0048518); regulation of biological process (GO:0050789); regulation of cellular process (GO:0050794)
Plin4	['MAR00031']	0	0	0	6	0	abnormal liver morphology; abnormal auditory brainstem response; decreased body length; decreased thigmotaxis; abnormal behavior; decreased thigmotaxis	Myopathy With Rimmed Ubiquitin-Positive Autophagic Vacuolation, Autosomal Dominant	30.125
Pmm1	['MAR04385']	0	0	1	None	None	None	None	None
Pmm2	['MAR04385']	0	1	1	6	0	preweaning lethality, complete penetrance; enlarged lymph nodes; embryonic lethality prior to tooth bud stage; embryonic lethality prior to organogenesis; preweaning lethality, complete penetrance; increased blood urea nitrogen level	Congenital Disorder Of Glycosylation, Type Ia	48.86	biosynthetic process (GO:0009058); carbohydrate derivative metabolic process (GO:1901135); glycoprotein metabolic process (GO:0009100); mannose metabolic process (GO:0006013)
Pnmt	['MAR06743']	0	0	0	4	7.15154e-09	increased circulating sodium level; increased circulating sodium level; improved glucose tolerance; abnormal lens morphology	None	None
Pnpla6	['MAR00645', 'MAR00633']	0	1	0	None	None	None	Ataxia-Hypogonadism-Choroidal Dystrophy Syndrome	42.145	anatomical structure development (GO:0048856); anatomical structure morphogenesis (GO:0009653); animal organ development (GO:0048513); developmental process (GO:0032502); multicellular organism development (GO:0007275); multicellular organismal process (GO:0032501); system development (GO:0048731)
Pnpla8	['MAR00645', 'MAR00633']	0	1	0	None	None	None	Mitochondrial Myopathy With Lactic Acidosis	43.505	biological regulation (GO:0065007); biosynthetic process (GO:0009058); cell communication (GO:0007154); chemical homeostasis (GO:0048878); homeostatic process (GO:0042592); regulation of biological process (GO:0050789); regulation of cellular process (GO:0050794); signal transduction (GO:0007165); signaling (GO:0023052)
Pnpo	['MAR04071', 'MAR04069', 'MAR04067', 'MAR04070']	0	1	0	None	None	None	Pyridoxal Phosphate-Responsive Seizures	0	biosynthetic process (GO:0009058)
Pomgnt1	['MAR00925', 'MAR00924', 'MAR00765', 'MAR00926']	0	1	0	None	None	None	Muscular Dystrophy-Dystroglycanopathy (Congenital With Impaired Intellectual Development), Type B, 3	71.165	anatomical structure development (GO:0048856); animal organ development (GO:0048513); biosynthetic process (GO:0009058); developmental process (GO:0032502); multicellular organism development (GO:0007275); multicellular organismal process (GO:0032501); nervous system development (GO:0007399); system development (GO:0048731)
Pomt1	['MAR08378']	0	1	1	None	None	None	Muscular Dystrophy-Dystroglycanopathy (Limb-Girdle), Type C, 1	26.275	biological regulation (GO:0065007); biosynthetic process (GO:0009058); carbohydrate derivative metabolic process (GO:1901135); glycoprotein metabolic process (GO:0009100); positive regulation of biological process (GO:0048518); regulation of biological process (GO:0050789); regulation of cellular process (GO:0050794)
Pomt2	['MAR08378']	0	1	1	None	None	None	Muscle-Eye-Brain Disease	15.32	anatomical structure development (GO:0048856); animal organ development (GO:0048513); biological regulation (GO:0065007); biosynthetic process (GO:0009058); carbohydrate derivative metabolic process (GO:1901135); developmental process (GO:0032502); glycoprotein metabolic process (GO:0009100); multicellular organism development (GO:0007275); multicellular organismal process (GO:0032501); nervous s…
Pon1	['MAR03920']	0	0	0	None	None	None	Amyotrophic Lateral Sclerosis	0
Pon2	['MAR03920']	0	0	0	1	9.32156e-05	increased circulating cholesterol level	Amyotrophic Lateral Sclerosis	0
Por	['MAR09501']	0	1	0	None	None	None	Congenital Adrenal Hyperplasia Due To Cytochrome P450 Oxidoreductase Deficiency	43.05	anatomical structure development (GO:0048856); anatomical structure morphogenesis (GO:0009653); animal organ development (GO:0048513); biological regulation (GO:0065007); biosynthetic process (GO:0009058); cell communication (GO:0007154); cell differentiation (GO:0030154); cellular developmental process (GO:0048869); developmental process (GO:0032502); multicellular organism development (GO:00072…
Porcn	['MAR01088', 'MAR01091']	0	1	0	None	None	None	Focal Dermal Hypoplasia	53.635	biological regulation (GO:0065007); biosynthetic process (GO:0009058); cell communication (GO:0007154); cell-cell signaling (GO:0007267); regulation of biological process (GO:0050789); regulation of cellular process (GO:0050794); signal transduction (GO:0007165); signaling (GO:0023052)
Ppm1l	['MAR00730']	0	0	0	None	None	None	None	None
Ppp1r3b	['MAR09727']	0	0	0	None	None	None	None	None
Ppp1r3c	['MAR09727']	0	1	0	None	None	None	None	None	biological regulation (GO:0065007); biosynthetic process (GO:0009058); regulation of biological process (GO:0050789); regulation of cellular process (GO:0050794)
Ppt1	['MAR09499', 'MAR03015', 'MAR00709']	0	1	0	None	None	None	Ceroid Lipofuscinosis, Neuronal, 1	75.025	anatomical structure development (GO:0048856); animal organ development (GO:0048513); anterograde trans-synaptic signaling (GO:0098916); biological regulation (GO:0065007); cell communication (GO:0007154); cell-cell signaling (GO:0007267); cellular homeostasis (GO:0019725); chemical homeostasis (GO:0048878); chemical synaptic transmission (GO:0007268); developmental process (GO:0032502); homeosta…
Ppt2	['MAR09499', 'MAR03015', 'MAR00709']	0	1	0	1	8.18529e-05	increased blood urea nitrogen level	None	None
Prdx1	['MAR04121', 'MAR04120', 'MAR04116']	0	1	0	None	None	None	Methylmalonic Aciduria And Homocystinuria, Cblc Type	38.225	biological regulation (GO:0065007); cell communication (GO:0007154); cellular homeostasis (GO:0019725); homeostatic process (GO:0042592); multicellular organismal process (GO:0032501); regulation of biological process (GO:0050789); regulation of cell communication (GO:0010646); regulation of cellular process (GO:0050794); regulation of signaling (GO:0023051); signal transduction (GO:0007165); sig…
Prdx2	['MAR04121', 'MAR04120', 'MAR04116']	0	0	0	None	None	None	None	None
Prdx3	['MAR04121', 'MAR04120', 'MAR04116']	0	0	0	None	None	None	Spinocerebellar Ataxia, Autosomal Recessive 32	0
Prkd1	['MAR00730']	0	1	0	4	1.79823e-06	increased mean corpuscular hemoglobin concentration; increased leukocyte cell number; increased mean corpuscular hemoglobin; increased circulating insulin level	Congenital Heart Defects And Ectodermal Dysplasia	0	anatomical structure development (GO:0048856); anatomical structure morphogenesis (GO:0009653); biological regulation (GO:0065007); biosynthetic process (GO:0009058); cell communication (GO:0007154); cell differentiation (GO:0030154); cell-cell signaling (GO:0007267); cellular developmental process (GO:0048869); cellular homeostasis (GO:0019725); chemical homeostasis (GO:0048878); developmental p…
Prps1	['MAR04052']	0	1	1	4	0	preweaning lethality, complete penetrance; increased neutrophil cell number; decreased lymphocyte cell number; increased circulating total protein level	X-Linked Intellectual Disability-Limb Spasticity-Retinal Dystrophy-Arginine Vasopressin Deficiency	28.835	biosynthetic process (GO:0009058); carbohydrate derivative metabolic process (GO:1901135); glucose 6-phosphate metabolic process (GO:0051156)
Prps2	['MAR04052']	0	0	1	None	None	None	None	None
Psap	['MAR12037', 'MAR12053', 'MAR12036']	0	1	1	None	None	None	Metachromatic Leukodystrophy Due To Saposin B Deficiency	71.525	anatomical structure development (GO:0048856); anatomical structure morphogenesis (GO:0009653); animal organ development (GO:0048513); biological regulation (GO:0065007); biosynthetic process (GO:0009058); carbohydrate derivative metabolic process (GO:1901135); cell communication (GO:0007154); cell differentiation (GO:0030154); cellular developmental process (GO:0048869); developmental process (G…
Psat1	['MAR03841']	0	1	0	4	0	preweaning lethality, complete penetrance; abnormal tail movements; decreased circulating aspartate transaminase level; decreased blood urea nitrogen level	Phosphoserine Aminotransferase Deficiency, Infantile/Juvenile Form	37.165	biosynthetic process (GO:0009058)
Psph	['MAR03843']	0	1	0	20	0	abnormal embryo size; pale placenta; abnormal eye morphology; preweaning lethality, complete penetrance; abnormal heart morphology; pale yolk sac; preweaning lethality, complete penetrance; abnormal embryo size; microphthalmia; abnormal craniofacial morphology	Phosphoserine Phosphatase Deficiency	45.565	anatomical structure development (GO:0048856); biosynthetic process (GO:0009058); developmental process (GO:0032502); embryo development (GO:0009790); multicellular organism development (GO:0007275); multicellular organismal process (GO:0032501)
Ptdss1	['MAR00623']	0	0	1	4	1.58179e-13	increased circulating calcium level; increased circulating calcium level; increased prepulse inhibition; decreased large unstained cell number	Lenz-Majewski Hyperostotic Dwarfism	0
Ptdss2	['MAR00622']	0	1	1	None	None	None	None	None	biosynthetic process (GO:0009058)
Ptges2	['MAR08560', 'MAR02583', 'MAR02584', 'MAR01312', 'MAR01394']	0	0	0	3	7.84151e-09	increased circulating alkaline phosphatase level; thrombocytosis; decreased circulating chloride level	None	None
Ptgis	['MAR01308']	0	0	0	61	0	abnormal kidney morphology; abnormal testis morphology; chronic inflammation; small kidney; abnormal kidney morphology; abnormal kidney morphology; abnormal kidney morphology; enlarged thymus; small kidney; fibrosis	Hypertension, Essential	37.085
Ptgr1	['MAR01229', 'MAR01228', 'MAR01074', 'MAR01230']	0	0	0	3	8.02918e-06	decreased bone mineral content; increased total body fat amount; decreased lean body mass	None	None
Ptpmt1	['MAR01612']	0	1	0	4	0	preweaning lethality, complete penetrance; preweaning lethality, complete penetrance; embryonic lethality prior to organogenesis; preweaning lethality, complete penetrance	None	None	biological regulation (GO:0065007); biosynthetic process (GO:0009058); cell communication (GO:0007154); cell-cell signaling (GO:0007267); cellular homeostasis (GO:0019725); chemical homeostasis (GO:0048878); homeostatic process (GO:0042592); intracellular chemical homeostasis (GO:0055082); regulation of biological process (GO:0050789); regulation of cell communication (GO:0010646); regulation of …
Ptprq	['MAR06591', 'MAR06547', 'MAR06545', 'MAR06557']	0	0	0	None	None	None	Deafness, Autosomal Recessive 84A	73.135
Pts	['MAR04163', 'MAR08738']	0	1	0	2	0	preweaning lethality, complete penetrance; increased large unstained cell number	Hyperphenylalaninemia, Bh4-Deficient, A	58.93	biosynthetic process (GO:0009058)
Qdpr	['MAR03925', 'MAR04523']	0	1	0	None	None	None	Hyperphenylalaninemia, Bh4-Deficient, C	28.26	biosynthetic process (GO:0009058)
Rbp4	['MAR06628', 'MAR06636']	0	0	0	4	5.7866e-16	persistence of hyaloid vascular system; persistence of hyaloid vascular system; increased mean corpuscular hemoglobin; eye hemorrhage	Retinal Dystrophy, Iris Coloboma, And Comedogenic Acne Syndrome	55.96
Renbp	['MAR04527']	0	0	0	None	None	None	None	None
Rfk	['MAR06506']	0	1	1	17	0	single kidney; abnormal kidney morphology; abnormal testis morphology; preweaning lethality, complete penetrance; abnormal spleen morphology; enlarged testis; small spleen; abnormal spleen morphology; preweaning lethality, complete penetrance; abnormal kidney morphology	None	None	biosynthetic process (GO:0009058); carbohydrate derivative metabolic process (GO:1901135)
Rgn	['MAR08346']	0	1	0	None	None	None	None	None	anatomical structure development (GO:0048856); animal organ development (GO:0048513); biological regulation (GO:0065007); biosynthetic process (GO:0009058); cell communication (GO:0007154); cellular homeostasis (GO:0019725); chemical homeostasis (GO:0048878); developmental process (GO:0032502); homeostatic process (GO:0042592); inorganic ion homeostasis (GO:0098771); intracellular chemical homeos…
Rpe65	['MAR06637']	0	0	0	9	4.33714e-18	impaired pupillary reflex; abnormal retina morphology; abnormal retina morphology; impaired pupillary reflex; limb grasping; increased startle reflex; abnormal behavior; abnormal behavior; abnormal pupil morphology	Retinitis Pigmentosa 87 With Choroidal Involvement	69.07
Rpia	['MAR04352', 'MAR04351']	0	1	1	4	0	preweaning lethality, complete penetrance; decreased circulating calcium level; decreased circulating glycerol level; decreased circulating HDL cholesterol level	Ribose 5-Phosphate Isomerase Deficiency	29.07	carbohydrate derivative metabolic process (GO:1901135); glucose 6-phosphate metabolic process (GO:0051156)
Sacm1l	['MAR06591', 'MAR06547', 'MAR06545', 'MAR06557']	0	1	0	13	0	preweaning lethality, complete penetrance; preweaning lethality, complete penetrance; embryonic lethality prior to organogenesis; small testis; embryonic lethality prior to tooth bud stage; preweaning lethality, complete penetrance; abnormal testis morphology; enlarged epididymis; abnormal epididymis morphology; decreased thigmotaxis	None	None	biological regulation (GO:0065007)
Sc5d	['MAR01516', 'MAR01508', 'MAR01557', 'MAR01558', 'MAR01510']	0	1	0	None	None	None	Lathosterolosis	48.165	biological regulation (GO:0065007); biosynthetic process (GO:0009058); regulation of biological process (GO:0050789); regulation of cellular process (GO:0050794)
Scly	['MAR07133', 'MAR07141', 'MAR09540']	0	0	0	None	None	None	None	None
Sdc1	['MAR00006', 'MAR00001']	0	0	0	4	1.40751e-12	increased circulating creatinine level; increased circulating cholesterol level; increased circulating HDL cholesterol level; improved glucose tolerance	None	None
Serpina1a	['MAR05153']	0	1	0	None	None	None	Alpha-1-Antitrypsin Deficiency	0	biosynthetic process (GO:0009058); response to endogenous stimulus (GO:0009719); response to metal ion (GO:0010038)
Serpina1b	['MAR05153']	0	1	0	None	None	None	Alpha-1-Antitrypsin Deficiency	0	anatomical structure development (GO:0048856); biosynthetic process (GO:0009058); developmental process (GO:0032502); embryo development (GO:0009790); multicellular organism development (GO:0007275); multicellular organismal process (GO:0032501); response to endogenous stimulus (GO:0009719); response to metal ion (GO:0010038)
Sgsh	['MAR07238', 'MAR07232', 'MAR07244', 'MAR07227']	0	1	1	21	0	vacuolation; hydropic degeneration; vacuolation; vacuolation; vacuolation; vacuolation; vacuolation; hydropic degeneration; vacuolation; vacuolation	Mucopolysaccharidosis, Type Iiia	60.1	carbohydrate derivative metabolic process (GO:1901135); glycoprotein metabolic process (GO:0009100); multicellular organismal process (GO:0032501)
Sh3glb1	['MAR01088', 'MAR01091']	0	0	0	None	None	None	None	None
Shmt1	['MAR03845']	0	0	0	2	2.26821e-31	increased circulating amylase level; increased mean platelet volume	None	None
Slc11a1	['MAR05987']	0	0	0	7	0	abnormal spleen morphology; abnormal skin morphology; enlarged spleen; abnormal skin morphology; abnormal skin morphology; increased neutrophil cell number; decreased lymphocyte cell number	Cystic Fibrosis	42.83
Slc11a2	['MAR05989', 'MAR05987']	0	1	0	None	None	None	Anemia, Hypochromic Microcytic, With Iron Overload 1	73.835	anatomical structure development (GO:0048856); anatomical structure morphogenesis (GO:0009653); biosynthetic process (GO:0009058); cell differentiation (GO:0030154); cellular developmental process (GO:0048869); cellular homeostasis (GO:0019725); chemical homeostasis (GO:0048878); developmental process (GO:0032502); homeostatic process (GO:0042592); inorganic ion homeostasis (GO:0098771); intracel…
Slc12a1	['MAR04956', 'MAR06526']	0	1	0	14	8.41249e-33	increased blood urea nitrogen level; increased blood urea nitrogen level; decreased circulating chloride level; increased circulating amylase level; increased circulating creatinine level; increased circulating creatinine level; increased circulating calcium level; increased circulating amylase level; decreased body weight; decreased body weight	Bartter Syndrome, Type 1, Antenatal	85.1	biological regulation (GO:0065007); cellular homeostasis (GO:0019725); homeostatic process (GO:0042592); metal ion transport (GO:0030001); regulation of cell size (GO:0008361); regulation of cellular component size (GO:0032535)
Slc12a2	['MAR04956', 'MAR06526']	0	1	0	None	None	None	Deafness, Autosomal Dominant 78	67.955	anterograde trans-synaptic signaling (GO:0098916); biological regulation (GO:0065007); cell communication (GO:0007154); cell-cell signaling (GO:0007267); cellular homeostasis (GO:0019725); chemical synaptic transmission (GO:0007268); homeostatic process (GO:0042592); metal ion transport (GO:0030001); regulation of biological process (GO:0050789); regulation of cell communication (GO:0010646); reg…
Slc12a3	['MAR06524']	0	0	0	None	None	None	Gitelman Syndrome	67.74
Slc12a5	['MAR05990']	0	1	0	28	0	small spleen; abnormal spleen morphology; abnormal duodenum morphology; enlarged spleen; edema; abnormal stomach morphology; small kidney; abnormal placenta morphology; microphthalmia; embryonic growth retardation	Developmental And Epileptic Encephalopathy 34	64.375	anatomical structure development (GO:0048856); anterograde trans-synaptic signaling (GO:0098916); biological regulation (GO:0065007); cell communication (GO:0007154); cell differentiation (GO:0030154); cell-cell signaling (GO:0007267); cellular developmental process (GO:0048869); cellular homeostasis (GO:0019725); chemical homeostasis (GO:0048878); chemical synaptic transmission (GO:0007268); dev…
Slc12a6	['MAR05990', 'MAR06527']	0	1	0	None	None	None	Charcot-Marie-Tooth Disease, Axonal, Type 2Ii	61.65	anterograde trans-synaptic signaling (GO:0098916); biological regulation (GO:0065007); cell communication (GO:0007154); cell-cell signaling (GO:0007267); cellular homeostasis (GO:0019725); chemical homeostasis (GO:0048878); chemical synaptic transmission (GO:0007268); homeostatic process (GO:0042592); inorganic ion homeostasis (GO:0098771); intracellular chemical homeostasis (GO:0055082); metal i…
Slc12a7	['MAR05990', 'MAR06527']	0	0	0	2	None	preweaning lethality, incomplete penetrance; preweaning lethality, incomplete penetrance	None	None
Slc13a2	['MAR05995', 'MAR04939', 'MAR05994', 'MAR09610']	0	0	0	None	None	None	None	None
Slc13a5	['MAR05997', 'MAR05994']	0	0	0	4	9.01963e-08	increased grip strength; short tibia; increased grip strength; increased leukocyte cell number	Non-Specific Early-Onset Epileptic Encephalopathy	40.24
Slc17a6	['MAR05332']	0	1	0	3	0	preweaning lethality, complete penetrance; abnormal craniofacial morphology; abnormal spine curvature	None	None	chemical homeostasis (GO:0048878); homeostatic process (GO:0042592); inorganic ion homeostasis (GO:0098771); metal ion transport (GO:0030001)
Slc17a7	['MAR05342', 'MAR05332']	0	1	0	1	None	preweaning lethality, incomplete penetrance	None	None	anatomical structure development (GO:0048856); animal organ development (GO:0048513); anterograde trans-synaptic signaling (GO:0098916); biological regulation (GO:0065007); cell communication (GO:0007154); cell-cell signaling (GO:0007267); cellular homeostasis (GO:0019725); chemical homeostasis (GO:0048878); chemical synaptic transmission (GO:0007268); developmental process (GO:0032502); homeosta…
Slc17a8	['MAR05332']	0	0	0	28	0	enlarged uterus; abnormal colon morphology; enlarged lymph nodes; abnormal uterus morphology; abnormal kidney morphology; abnormal eye morphology; abnormal adrenal gland morphology; abnormal lymph node morphology; decreased prepulse inhibition; decreased prepulse inhibition	Deafness, Autosomal Dominant 25	70.27
Slc18a1	['MAR07634', 'MAR00334', 'MAR01442', 'MAR01555', 'MAR07636', 'MAR07637', 'MAR00052', 'MAR00065', 'MAR07633', 'MAR07635']	0	0	0	None	None	None	None	None
Slc18a2	['MAR07634', 'MAR00334', 'MAR01442', 'MAR01555', 'MAR07636', 'MAR07637', 'MAR00052', 'MAR00065', 'MAR07633', 'MAR07635']	0	1	0	None	None	None	Parkinsonism-Dystonia 2, Infantile-Onset	43.72	anatomical structure development (GO:0048856); biological regulation (GO:0065007); cell communication (GO:0007154); cell-cell signaling (GO:0007267); developmental process (GO:0032502); multicellular organism development (GO:0007275); multicellular organismal process (GO:0032501); regulation of biological process (GO:0050789); signaling (GO:0023052)
Slc18a3	['MAR07681', 'MAR00058']	0	1	0	None	None	None	Presynaptic Congenital Myasthenic Syndromes	55.67
Slc19a2	['MAR06059', 'MAR11433']	0	1	0	None	None	None	Thiamine-Responsive Megaloblastic Anemia Syndrome	53.695	biosynthetic process (GO:0009058); cell differentiation (GO:0030154); cellular developmental process (GO:0048869); developmental process (GO:0032502)
Slc19a3	['MAR06059', 'MAR00095', 'MAR11433']	0	1	0	None	None	None	Basal Ganglia Disease, Biotin-Thiamine Responsive	48.085	biosynthetic process (GO:0009058)
Slc1a1	['MAR07639', 'MAR05328', 'MAR04932', 'MAR05330', 'MAR05447']	0	0	0	5	1.61484e-07	increased circulating iron level; increased circulating sodium level; increased exploration in new environment; increased vertical activity; fused cornea and lens	Dicarboxylic Aminoaciduria	60.125
Slc1a2	['MAR07639', 'MAR05328', 'MAR04932', 'MAR05330', 'MAR05447']	0	1	0	None	None	None	Developmental And Epileptic Encephalopathy 41	52.04	anatomical structure development (GO:0048856); animal organ development (GO:0048513); biological regulation (GO:0065007); biosynthetic process (GO:0009058); developmental process (GO:0032502); multicellular organism development (GO:0007275); multicellular organismal process (GO:0032501); nervous system development (GO:0007399); positive regulation of biological process (GO:0048518); regulation of…
Slc1a3	['MAR07639', 'MAR05328', 'MAR04932', 'MAR05330', 'MAR05447']	0	1	0	2	6.34096e-05	abnormal sleep behavior; increased vertical activity	Episodic Ataxia Type 6	45.485	anatomical structure development (GO:0048856); anatomical structure morphogenesis (GO:0009653); anterograde trans-synaptic signaling (GO:0098916); biological regulation (GO:0065007); biosynthetic process (GO:0009058); cell communication (GO:0007154); cell differentiation (GO:0030154); cell-cell signaling (GO:0007267); cellular developmental process (GO:0048869); cellular homeostasis (GO:0019725);…
Slc1a6	['MAR07639', 'MAR05328', 'MAR04932', 'MAR05330', 'MAR05447']	0	0	0	None	None	None	None	None
Slc1a7	['MAR04932', 'MAR05330', 'MAR07639', 'MAR05447']	0	0	0	None	None	None	None	None
Slc20a1	['MAR04910', 'MAR04912']	0	1	1	None	None	None	None	None	anatomical structure development (GO:0048856); animal organ development (GO:0048513); developmental process (GO:0032502); metal ion transport (GO:0030001)
Slc20a2	['MAR04910', 'MAR04912']	0	1	1	37	0	developmental dysplasia; developmental dysplasia; mineralisation; developmental and structural abnormality; mineralisation; abnormal lens morphology; cataract; cataract; abnormal lens morphology; abnormal incisor color	Bilateral Striopallidodentate Calcinosis	41.68	anatomical structure development (GO:0048856); animal organ development (GO:0048513); biological regulation (GO:0065007); developmental process (GO:0032502); metal ion transport (GO:0030001); multicellular organism development (GO:0007275); multicellular organismal process (GO:0032501); positive regulation of biological process (GO:0048518); positive regulation of developmental process (GO:005109…
Slc22a12	['MAR09622']	0	0	0	None	None	None	Hypouricemia, Renal, 1	80.19
Slc22a4	['MAR02621', 'MAR02664', 'MAR02673', 'MAR02682', 'MAR02691', 'MAR02703', 'MAR02712', 'MAR02722', 'MAR02734', 'MAR02744', 'MAR02624', 'MAR02748', 'MAR02760', 'MAR02772', 'MAR02609', 'MAR02652', 'MAR02655', 'MAR02649', 'MAR08676', 'MAR00137', 'MAR02638', 'MAR02775', 'MAR02661', 'MAR02670', 'MAR02606', 'MAR02679', 'MAR02688', 'MAR02644', 'MAR02700', 'MAR02709', 'MAR02718', 'MAR02731', 'MAR02764', 'M…	0	0	1	1	0	enlarged cecum	Rheumatoid Arthritis	17.11
Slc24a1	['MAR01529', 'MAR07631', 'MAR07632']	0	0	0	None	None	None	Congenital Stationary Night Blindness	78.295
Slc24a2	['MAR01529', 'MAR07631', 'MAR07632']	0	0	0	None	None	None	None	None
Slc24a4	['MAR07631']	0	1	0	9	0	enlarged thymus; increased circulating alkaline phosphatase level; decreased red blood cell distribution width; increased circulating cholesterol level; increased circulating HDL cholesterol level; decreased prepulse inhibition; decreased prepulse inhibition; increased circulating fructosamine level; preweaning lethality, incomplete penetrance	Amelogenesis Imperfecta, Hypomaturation Type, Iia5	81.735	anatomical structure development (GO:0048856); anatomical structure morphogenesis (GO:0009653); animal organ development (GO:0048513); biological regulation (GO:0065007); biosynthetic process (GO:0009058); cell communication (GO:0007154); cellular homeostasis (GO:0019725); chemical homeostasis (GO:0048878); developmental process (GO:0032502); homeostatic process (GO:0042592); inorganic ion homeos…
Slc24a5	['MAR07631']	0	0	0	19	1.96585e-16	abnormal iris transillumination; abnormal iris transillumination; decreased fasting circulating glucose level; increased circulating sodium level; abnormal coat/hair pigmentation; abnormal coat/hair pigmentation; impaired righting response; abnormal retina morphology; abnormal coat/hair pigmentation; abnormal coat/hair pigmentation	Oculocutaneous Albinism Type 6	77.075
Slc25a12	['MAR03863', 'MAR03825', 'MAR03864']	0	1	0	1	1.34088e-05	preweaning lethality, complete penetrance	Developmental And Epileptic Encephalopathy 39 With Leukodystrophy	39.785	anatomical structure development (GO:0048856); biological regulation (GO:0065007); biosynthetic process (GO:0009058); developmental process (GO:0032502); multicellular organism development (GO:0007275); multicellular organismal process (GO:0032501); nervous system development (GO:0007399); positive regulation of biological process (GO:0048518); positive regulation of multicellular organismal proc…
Slc25a13	['MAR03863', 'MAR03825', 'MAR03864']	0	0	0	None	None	None	Citrin Deficiency, Adolescent Or Adult Onset	56.6
Slc25a21	['MAR08022', 'MAR04237']	0	0	0	30	1.64186e-14	abnormal joint morphology; absent pinna reflex; abnormal snout morphology; abnormal cranium morphology; decreased body weight; abnormal cranium morphology; decreased body weight; abnormal joint morphology; abnormal snout morphology; decreased body weight	Mitochondrial Dna Depletion Syndrome 18	37.115
Slc25a26	['MAR07769', 'MAR09015']	0	1	0	None	None	None	Combined Oxidative Phosphorylation Deficiency 28	0
Slc25a28	['MAR05420']	0	0	1	1	8.84299e-05	abnormal cornea morphology	None	None
Slc25a37	['MAR05420']	0	1	1	None	None	None	None	None
Slc25a38	['MAR05124']	0	0	1	3	0	preweaning lethality, complete penetrance; decreased locomotor activity; abnormal behavior	Anemia, Sideroblastic, 2, Pyridoxine-Refractory	0
Slc26a1	['MAR01914', 'MAR07902', 'MAR04946', 'MAR09590']	0	0	0	None	None	None	Hypersulfaturia	70.745
Slc26a2	['MAR01914', 'MAR07902', 'MAR04946', 'MAR09590', 'MAR06534']	0	1	0	16	0	preweaning lethality, complete penetrance; protruding tongue; abnormal tail morphology; abnormal tail morphology; abnormal limb morphology; abnormal limb morphology; abnormal facial morphology; preweaning lethality, complete penetrance; abnormal tail morphology; abnormal tail morphology	Diastrophic Dysplasia	66.835	anatomical structure development (GO:0048856); animal organ development (GO:0048513); cell differentiation (GO:0030154); cellular developmental process (GO:0048869); developmental process (GO:0032502); multicellular organism development (GO:0007275); multicellular organismal process (GO:0032501); system development (GO:0048731)
Slc26a3	['MAR01914', 'MAR07902', 'MAR06525', 'MAR04946']	0	1	0	None	None	None	Diarrhea 1, Secretory Chloride, Congenital	78.225	anatomical structure development (GO:0048856); biological regulation (GO:0065007); cell differentiation (GO:0030154); cellular developmental process (GO:0048869); cellular homeostasis (GO:0019725); chemical homeostasis (GO:0048878); developmental process (GO:0032502); homeostatic process (GO:0042592); intracellular chemical homeostasis (GO:0055082); intracellular monoatomic cation homeostasis (GO…
Slc26a4	['MAR08671', 'MAR06525', 'MAR06529']	0	0	0	None	None	None	Pendred Syndrome	84.595
Slc26a6	['MAR06531', 'MAR08736', 'MAR06532', 'MAR08670', 'MAR06533', 'MAR00126', 'MAR06530']	0	0	0	None	None	None	None	None
Slc26a7	['MAR01914', 'MAR06058', 'MAR04946', 'MAR06534']	0	0	0	None	None	None	None	None
Slc26a8	['MAR01914', 'MAR04946', 'MAR06534']	0	1	0	None	None	None	Spermatogenic Failure 3	83.51	cell differentiation (GO:0030154); cellular developmental process (GO:0048869); developmental process (GO:0032502)
Slc26a9	['MAR01914', 'MAR06058', 'MAR04946', 'MAR06534']	0	0	0	13	0	hemorrhage; no spontaneous movement; enlarged kidney; abnormal blood vessel morphology; no spontaneous movement; no spontaneous movement; no spontaneous movement; abnormal kidney morphology; cornea opacity; abnormal cornea morphology	Cystic Fibrosis	29.385
Slc2a10	['MAR05029', 'MAR04858']	0	0	0	None	None	None	Arterial Tortuosity Syndrome	44.805
Slc2a4	['MAR08846', 'MAR05029', 'MAR04996']	0	1	0	None	None	None	None	None	biological regulation (GO:0065007); biosynthetic process (GO:0009058); cell communication (GO:0007154); cell differentiation (GO:0030154); cellular developmental process (GO:0048869); chemical homeostasis (GO:0048878); developmental process (GO:0032502); homeostatic process (GO:0042592); multicellular organismal process (GO:0032501); positive regulation of biological process (GO:0048518); regulat…
Slc2a5	['MAR05029', 'MAR11779', 'MAR04321']	0	0	0	13	0	abnormal seminal vesicle morphology; enlarged spleen; abnormal ovary morphology; hydrometra; enlarged lymph nodes; abnormal lens morphology; cataract; decreased exploration in new environment; abnormal retina morphology; abnormal lens morphology	None	None
Slc2a8	['MAR05029', 'MAR04858', 'MAR04321']	0	1	0	1	6.1004e-08	increased circulating potassium level	None	None	biological regulation (GO:0065007); cell communication (GO:0007154); regulation of biological process (GO:0050789); regulation of cellular process (GO:0050794); response to endogenous stimulus (GO:0009719); signal transduction (GO:0007165); signaling (GO:0023052)
Slc2a9	['MAR05029', 'MAR04321', 'MAR09198']	0	1	0	None	None	None	Hereditary Renal Hypouricemia	80.085
Slc30a1	['MAR06370']	0	1	0	None	None	None	None	None	anatomical structure development (GO:0048856); anatomical structure morphogenesis (GO:0009653); anterograde trans-synaptic signaling (GO:0098916); biological regulation (GO:0065007); cell communication (GO:0007154); cell differentiation (GO:0030154); cell-cell signaling (GO:0007267); cellular developmental process (GO:0048869); cellular homeostasis (GO:0019725); chemical homeostasis (GO:0048878);…
Slc32a1	['MAR07736', 'MAR01314', 'MAR01396', 'MAR07738', 'MAR00087', 'MAR07737']	0	1	0	None	None	None	Generalized Epilepsy With Febrile Seizures Plus, Type 12	68.165	anatomical structure development (GO:0048856); animal organ development (GO:0048513); developmental process (GO:0032502); multicellular organism development (GO:0007275); multicellular organismal process (GO:0032501); nervous system development (GO:0007399); system development (GO:0048731)
Slc34a1	['MAR04910']	0	1	1	None	None	None	Hypercalcemia, Infantile, 2	87.245	anatomical structure development (GO:0048856); anatomical structure morphogenesis (GO:0009653); animal organ development (GO:0048513); biological regulation (GO:0065007); carbohydrate derivative metabolic process (GO:1901135); chemical homeostasis (GO:0048878); developmental process (GO:0032502); glycoprotein metabolic process (GO:0009100); homeostatic process (GO:0042592); inorganic ion homeosta…
Slc34a2	['MAR04910']	0	1	1	None	None	None	Pulmonary Alveolar Microlithiasis	28.175	anatomical structure development (GO:0048856); cellular homeostasis (GO:0019725); chemical homeostasis (GO:0048878); developmental process (GO:0032502); embryo development (GO:0009790); homeostatic process (GO:0042592); inorganic ion homeostasis (GO:0098771); intracellular chemical homeostasis (GO:0055082); metal ion transport (GO:0030001); multicellular organism development (GO:0007275); multice…
Slc34a3	['MAR04912']	0	0	1	None	None	None	Hereditary Hypophosphatemic Rickets With Hypercalciuria	62.835
Slc35a1	['MAR07693', 'MAR04535']	0	1	0	None	None	None	Slc35A1-Cdg	0
Slc35c1	['MAR07733']	0	1	0	None	None	None	Congenital Disorder Of Glycosylation, Type Iic	47.715	biological regulation (GO:0065007); biosynthetic process (GO:0009058); cell communication (GO:0007154); regulation of biological process (GO:0050789); regulation of cell communication (GO:0010646); regulation of cellular process (GO:0050794); regulation of signaling (GO:0023051); signal transduction (GO:0007165); signaling (GO:0023052)
Slc39a1	['MAR05989']	0	0	0	None	None	None	None	None
Slc39a14	['MAR05989']	0	0	0	5	0	dystrophy; dystrophy; dystrophy; preweaning lethality, incomplete penetrance; preweaning lethality, incomplete penetrance	Dystonia-Parkinsonism-Hypermanganesemia Syndrome	58.615
Slc39a2	['MAR05989']	0	0	0	None	None	None	None	None
Slc39a3	['MAR05989']	0	0	0	None	None	None	None	None
Slc39a4	['MAR05989']	0	1	0	14	0	preweaning lethality, complete penetrance; abnormal forebrain development; embryonic lethality prior to tooth bud stage; preweaning lethality, complete penetrance; abnormal forebrain development; preweaning lethality, complete penetrance; embryonic lethality prior to organogenesis; abnormal neural tube closure; abnormal neural tube closure; abnormal midbrain development	Acrodermatitis Enteropathica, Zinc-Deficiency Type	17.33	cellular homeostasis (GO:0019725); chemical homeostasis (GO:0048878); homeostatic process (GO:0042592); inorganic ion homeostasis (GO:0098771); intracellular chemical homeostasis (GO:0055082); intracellular monoatomic cation homeostasis (GO:0030003); intracellular monoatomic ion homeostasis (GO:0006873); metal ion transport (GO:0030001); monoatomic cation homeostasis (GO:0055080); monoatomic ion …
Slc39a5	['MAR05989']	0	0	0	3	2.90866e-09	increased bone mineral density; increased circulating alkaline phosphatase level; decreased circulating serum albumin level	Myopia 24, Autosomal Dominant	0
Slc39a8	['MAR05989']	0	1	0	3	0	preweaning lethality, complete penetrance; abnormal retina morphology; increased circulating triglyceride level	Slc39A8-Cdg	52.25	biological regulation (GO:0065007); biosynthetic process (GO:0009058); cell communication (GO:0007154); cellular homeostasis (GO:0019725); chemical homeostasis (GO:0048878); homeostatic process (GO:0042592); inorganic ion homeostasis (GO:0098771); intracellular chemical homeostasis (GO:0055082); intracellular monoatomic cation homeostasis (GO:0030003); intracellular monoatomic ion homeostasis (GO…
Slc40a1	['MAR09196', 'MAR05987', 'MAR09197']	0	1	0	8	0	embryonic lethality prior to tooth bud stage; preweaning lethality, complete penetrance; decreased bone mineral content; decreased lean body mass; increased circulating triglyceride level; decreased bone mineral density; increased total body fat amount; decreased bone mineral content	Hemochromatosis, Type 4	71.465	anatomical structure development (GO:0048856); anatomical structure morphogenesis (GO:0009653); animal organ development (GO:0048513); biological regulation (GO:0065007); biosynthetic process (GO:0009058); cellular homeostasis (GO:0019725); chemical homeostasis (GO:0048878); developmental process (GO:0032502); homeostatic process (GO:0042592); inorganic ion homeostasis (GO:0098771); intracellular…
Slc44a5	['MAR04954']	0	0	0	1	1.68386e-09	increased mean corpuscular volume	None	None
Slc4a1	['MAR06525', 'MAR09059']	0	1	0	None	None	None	Cryohydrocytosis	86.625	anatomical structure development (GO:0048856); biological regulation (GO:0065007); cell differentiation (GO:0030154); cellular developmental process (GO:0048869); cellular homeostasis (GO:0019725); chemical homeostasis (GO:0048878); developmental process (GO:0032502); homeostatic process (GO:0042592); intracellular chemical homeostasis (GO:0055082); intracellular monoatomic cation homeostasis (GO…
Slc4a10	['MAR06532', 'MAR01525']	0	1	0	10	0	small spleen; increased startle reflex; abnormal auditory brainstem response; increased hemoglobin content; abnormal auditory brainstem response; abnormal auditory brainstem response; hyperactivity; abnormal gait; decreased bone mineral content; decreased locomotor activity	Neurodevelopmental Disorder With Hypotonia And Characteristic Brain Abnormalities	47.165	anatomical structure development (GO:0048856); anatomical structure morphogenesis (GO:0009653); animal organ development (GO:0048513); anterograde trans-synaptic signaling (GO:0098916); biological regulation (GO:0065007); biosynthetic process (GO:0009058); cell communication (GO:0007154); cell differentiation (GO:0030154); cell-cell signaling (GO:0007267); cellular developmental process (GO:00488…
Slc4a2	['MAR06525']	0	1	0	None	None	None	Osteopetrosis, Autosomal Recessive 9	40.465	anatomical structure development (GO:0048856); biological regulation (GO:0065007); cell differentiation (GO:0030154); cellular developmental process (GO:0048869); cellular homeostasis (GO:0019725); chemical homeostasis (GO:0048878); developmental process (GO:0032502); homeostatic process (GO:0042592); intracellular chemical homeostasis (GO:0055082); intracellular monoatomic cation homeostasis (GO…
Slc4a3	['MAR06525']	0	0	0	None	None	None	Short Qt Syndrome 7	0
Slc4a4	['MAR08077', 'MAR08076', 'MAR05448']	0	1	0	None	None	None	Proximal Renal Tubular Acidosis-Ocular Anomaly Syndrome	72.31	biological regulation (GO:0065007); cellular homeostasis (GO:0019725); chemical homeostasis (GO:0048878); homeostatic process (GO:0042592); intracellular chemical homeostasis (GO:0055082); intracellular monoatomic cation homeostasis (GO:0030003); intracellular monoatomic ion homeostasis (GO:0006873); metal ion transport (GO:0030001); monoatomic cation homeostasis (GO:0055080); monoatomic ion home…
Slc4a7	['MAR08076', 'MAR05432', 'MAR08077']	0	1	0	None	None	None	None	None	biological regulation (GO:0065007); biosynthetic process (GO:0009058); cellular homeostasis (GO:0019725); chemical homeostasis (GO:0048878); homeostatic process (GO:0042592); intracellular chemical homeostasis (GO:0055082); intracellular monoatomic cation homeostasis (GO:0030003); intracellular monoatomic ion homeostasis (GO:0006873); metal ion transport (GO:0030001); monoatomic cation homeostasi…
Slc4a8	['MAR06532', 'MAR01525']	0	0	0	3	0	abnormal eye morphology; microphthalmia; increased startle reflex	None	None
Slc4a9	['MAR08076', 'MAR06525', 'MAR08077']	0	0	0	None	None	None	None	None
Slc5a7	['MAR09620', 'MAR07734']	0	1	0	8	0	preweaning lethality, complete penetrance; increased grip strength; increased grip strength; increased grip strength; abnormal hair growth; increased grip strength; decreased total body fat amount; decreased circulating fructosamine level	Presynaptic Congenital Myasthenic Syndromes	48.145	anatomical structure development (GO:0048856); anterograde trans-synaptic signaling (GO:0098916); biological regulation (GO:0065007); biosynthetic process (GO:0009058); cell communication (GO:0007154); cell-cell signaling (GO:0007267); chemical synaptic transmission (GO:0007268); developmental process (GO:0032502); embryo development (GO:0009790); metal ion transport (GO:0030001); multicellular o…
Slc5a8	['MAR09874', 'MAR07739', 'MAR09896', 'MAR08515', 'MAR09902', 'MAR09900']	0	0	0	None	None	None	None	None
Slc6a1	['MAR04691', 'MAR09613']	0	0	0	None	None	None	Myoclonic-Atonic Epilepsy	62.44
Slc6a11	['MAR04691', 'MAR09613']	0	1	0	None	None	None	None	None	metal ion transport (GO:0030001)
Slc6a13	['MAR04691', 'MAR09613']	0	0	0	None	None	None	None	None
Slc6a2	['MAR06733', 'MAR06242', 'MAR09615']	0	0	0	6	0	small heart; small heart; abnormal gait; impaired glucose tolerance; decreased hemoglobin content; preweaning lethality, incomplete penetrance	Orthostatic Intolerance	0
Slc6a3	['MAR09615', 'MAR06733', 'MAR06242', 'MAR09614']	0	1	0	8	1.12143e-10	increased circulating sodium level; hyperactivity; increased heart weight; decreased circulating free fatty acids level; absent teeth; increased circulating sodium level; abnormal tooth morphology; hyperactivity	Infantile Dystonia-Parkinsonism	40.805	anatomical structure development (GO:0048856); anatomical structure morphogenesis (GO:0009653); animal organ development (GO:0048513); anterograde trans-synaptic signaling (GO:0098916); biological regulation (GO:0065007); biosynthetic process (GO:0009058); cell communication (GO:0007154); cell-cell signaling (GO:0007267); chemical synaptic transmission (GO:0007268); developmental process (GO:0032…
Slc6a4	['MAR06244']	0	1	0	None	None	None	Obsessive-Compulsive Disorder	68.105	anatomical structure development (GO:0048856); anatomical structure morphogenesis (GO:0009653); animal organ development (GO:0048513); anterograde trans-synaptic signaling (GO:0098916); biological regulation (GO:0065007); biosynthetic process (GO:0009058); cell communication (GO:0007154); cell differentiation (GO:0030154); cell-cell signaling (GO:0007267); cellular developmental process (GO:00488…
Slc6a5	['MAR11453', 'MAR05457', 'MAR09616', 'MAR11450', 'MAR11456']	0	1	0	6	0	preweaning lethality, complete penetrance; preweaning lethality, complete penetrance; preweaning lethality, complete penetrance; abnormal lumbar vertebrae morphology; abnormal sacral vertebrae morphology; increased mean corpuscular hemoglobin concentration	Hyperekplexia 3	64.205	anterograde trans-synaptic signaling (GO:0098916); biological regulation (GO:0065007); cell communication (GO:0007154); cell-cell signaling (GO:0007267); chemical synaptic transmission (GO:0007268); regulation of biological process (GO:0050789); signaling (GO:0023052); synaptic signaling (GO:0099536); trans-synaptic signaling (GO:0099537)
Slc6a6	['MAR09601', 'MAR02388', 'MAR04986', 'MAR05451', 'MAR05454', 'MAR05452']	0	0	0	20	0	abnormal lymph node morphology; enlarged lymph nodes; increased circulating phosphate level; impaired pupillary reflex; prolonged RR interval; decreased heart rate; increased circulating phosphate level; decreased thigmotaxis; decreased thigmotaxis; prolonged RR interval	Hypotaurinemic Retinal Degeneration And Cardiomyopathy	55.62
Slc7a10	['MAR09191', 'MAR05492', 'MAR05497', 'MAR05076', 'MAR05084', 'MAR05458', 'MAR05460', 'MAR08733', 'MAR05079', 'MAR07643', 'MAR05473', 'MAR05470', 'MAR05487', 'MAR08734', 'MAR09190', 'MAR07644', 'MAR05077', 'MAR05091']	0	1	1	None	None	None	None	None	anterograde trans-synaptic signaling (GO:0098916); biological regulation (GO:0065007); cell communication (GO:0007154); cell differentiation (GO:0030154); cell-cell signaling (GO:0007267); cellular developmental process (GO:0048869); chemical synaptic transmission (GO:0007268); developmental process (GO:0032502); positive regulation of biological process (GO:0048518); regulation of biological pro…
Slc8a1	['MAR07630']	0	1	0	None	None	None	None	None	anatomical structure development (GO:0048856); animal organ development (GO:0048513); biological regulation (GO:0065007); cell communication (GO:0007154); cellular homeostasis (GO:0019725); chemical homeostasis (GO:0048878); developmental process (GO:0032502); homeostatic process (GO:0042592); inorganic ion homeostasis (GO:0098771); intracellular chemical homeostasis (GO:0055082); intracellular m…
Slc8a2	['MAR07630']	0	0	0	None	None	None	None	None
Slc8a3	['MAR07630']	0	0	0	4	2.78897e-15	increased circulating alkaline phosphatase level; increased circulating sodium level; increased circulating sodium level; abnormal sleep behavior	None	None
Slc9a1	['MAR05430', 'MAR08925', 'MAR01528']	0	1	0	5	0	abnormal eye morphology; small kidney; male infertility; polycystic kidney; polycystic kidney	Lichtenstein-Knorr Syndrome	61.045	anatomical structure development (GO:0048856); animal organ development (GO:0048513); biological regulation (GO:0065007); biosynthetic process (GO:0009058); cell communication (GO:0007154); cell differentiation (GO:0030154); cellular developmental process (GO:0048869); cellular homeostasis (GO:0019725); chemical homeostasis (GO:0048878); developmental process (GO:0032502); homeostatic process (GO…
Slc9a2	['MAR05430', 'MAR08925', 'MAR01528']	0	0	0	None	None	None	None	None
Slc9a3	['MAR05430', 'MAR08925', 'MAR01528']	0	1	0	1	1.87859e-05	decreased prepulse inhibition	Diarrhea 8, Secretory Sodium, Congenital	63.105	biological regulation (GO:0065007); cellular homeostasis (GO:0019725); chemical homeostasis (GO:0048878); homeostatic process (GO:0042592); intracellular chemical homeostasis (GO:0055082); intracellular monoatomic cation homeostasis (GO:0030003); intracellular monoatomic ion homeostasis (GO:0006873); metal ion transport (GO:0030001); monoatomic cation homeostasis (GO:0055080); monoatomic ion home…
Slc9a4	['MAR05430']	0	0	0	9	2.77644e-12	decreased bone mineral content; decreased bone mineral content; decreased bone mineral content; decreased bone mineral density; decreased bone mineral content; decreased bone mineral density; decreased startle reflex; decreased prepulse inhibition; increased circulating cholesterol level	None	None
Sms	['MAR04077']	0	1	0	14	0	atrophy; atrophy; male infertility; decreased body weight; decreased body weight; decreased body weight; decreased body weight; decreased body weight; increased circulating amylase level; increased blood urea nitrogen level	Intellectual Developmental Disorder, X-Linked, Syndromic, Snyder-Robinson Type	39.9	biosynthetic process (GO:0009058)
Sod2	['MAR08410', 'MAR03960']	0	1	0	None	None	None	None	None	anatomical structure development (GO:0048856); animal organ development (GO:0048513); biological regulation (GO:0065007); biosynthetic process (GO:0009058); cell communication (GO:0007154); cell differentiation (GO:0030154); cellular developmental process (GO:0048869); cellular homeostasis (GO:0019725); chemical homeostasis (GO:0048878); developmental process (GO:0032502); homeostatic process (GO…
Sod3	['MAR08409', 'MAR03960']	0	0	0	None	None	None	None	None
Sphk1	['MAR00744', 'MAR12081', 'MAR00773']	0	0	1	10	0	abnormal kidney morphology; abnormal kidney morphology; small kidney; abnormal skin morphology; small kidney; abnormal skin morphology; abnormal skin morphology; abnormal skin morphology; abnormal vitreous body morphology; cataract	None	None
Sqle	['MAR01714', 'MAR01470']	0	1	0	1	0	preweaning lethality, complete penetrance	None	None	biological regulation (GO:0065007); biosynthetic process (GO:0009058); regulation of biological process (GO:0050789); regulation of cellular process (GO:0050794)
Srd5a1	['MAR01977', 'MAR02002', 'MAR01976', 'MAR02015']	0	0	0	None	None	None	None	None
Srd5a2	['MAR01977', 'MAR02002', 'MAR01976', 'MAR02015']	0	0	0	6	0	abnormal skin morphology; small spleen; abnormal testis morphology; small testis; small testis; abnormal retina morphology	46,Xy Difference Of Sex Development Due To 5-Alpha-Reductase 2 Deficiency	54.655
Srd5a3	['MAR01977', 'MAR02002', 'MAR01976', 'MAR02015']	0	1	0	11	0	abnormal tail bud morphology; abnormal embryo size; embryonic growth retardation; preweaning lethality, complete penetrance; abnormal embryo turning; abnormal tail bud morphology; abnormal embryo size; embryonic lethality prior to tooth bud stage; embryonic growth retardation; abnormal embryo turning	Kahrizi Syndrome	21.65	biosynthetic process (GO:0009058)
St3gal5	['MAR00849', 'MAR00820', 'MAR08184', 'MAR00824']	0	0	0	None	None	None	Salt And Pepper Developmental Regression Syndrome	40.215
St3gal6	['MAR00876', 'MAR08337', 'MAR00910', 'MAR08325']	0	0	0	None	None	None	None	None
St8sia4	['MAR12087']	0	0	0	None	None	None	None	None
Star	['MAR01924']	0	1	0	None	None	None	Lipoid Congenital Adrenal Hyperplasia	64.205	anatomical structure development (GO:0048856); animal organ development (GO:0048513); anterograde trans-synaptic signaling (GO:0098916); biological regulation (GO:0065007); biosynthetic process (GO:0009058); cell communication (GO:0007154); cell differentiation (GO:0030154); cell-cell signaling (GO:0007267); cellular developmental process (GO:0048869); cellular homeostasis (GO:0019725); chemical …
Stard10	['MAR01924']	0	0	0	9	2.35914e-08	abnormal tibia morphology; abnormal tibia morphology; decreased locomotor activity; decreased exploration in new environment; decreased prepulse inhibition; increased mean platelet volume; decreased prepulse inhibition; decreased prepulse inhibition; decreased prepulse inhibition	None	None
Stard13	['MAR01924']	0	0	0	11	0	hyperplasia; hyperplasia; hyperplasia; hyperplasia; increased circulating bilirubin level; decreased hemoglobin content; increased mean corpuscular hemoglobin; increased mean corpuscular volume; decreased erythrocyte cell number; increased blood uric acid level	None	None
Stard3	['MAR05046']	0	0	0	3	2.26642e-08	decreased hemoglobin content; increased mean corpuscular volume; decreased hemoglobin content	None	None
Stard4	['MAR01924']	0	0	0	None	None	None	None	None
Stard5	['MAR01924']	0	0	0	8	0	hyperplasia; hyperplasia; hyperplasia; hyperplasia; increased bone mineral density; increased lean body mass; increased bone mineral content; decreased total body fat amount	None	None
Sult1e1	['MAR01969', 'MAR02037']	0	0	0	None	None	None	None	None
Sult2b1	['MAR01962', 'MAR01919', 'MAR01952']	0	0	0	None	None	None	Ichthyosis, Congenital, Autosomal Recessive 14	0
Synj1	['MAR08817', 'MAR06552']	0	1	0	7	0	preweaning lethality, complete penetrance; decreased neutrophil cell number; increased lymphocyte cell number; decreased red blood cell distribution width; persistence of hyaloid vascular system; decreased monocyte cell number; tremors	Developmental And Epileptic Encephalopathy 53	60.56	biological regulation (GO:0065007); multicellular organismal process (GO:0032501); positive regulation of biological process (GO:0048518); regulation of biological process (GO:0050789); regulation of cellular process (GO:0050794)
Synj2	['MAR08817', 'MAR06552']	0	0	0	None	None	None	None	None
Taldo1	['MAR04565']	0	1	1	None	None	None	Transaldolase Deficiency	15.295	carbohydrate derivative metabolic process (GO:1901135); fructose 6-phosphate metabolic process (GO:0006002); glucose 6-phosphate metabolic process (GO:0051156)
Tbxas1	['MAR01339', 'MAR01313']	0	0	0	None	None	None	Ghosal Hematodiaphyseal Dysplasia	22.82
Tfrc	['MAR05164']	0	1	0	13	0	embryonic lethality prior to tooth bud stage; preweaning lethality, complete penetrance; decreased mean corpuscular volume; decreased mean corpuscular volume; decreased mean corpuscular hemoglobin; decreased mean corpuscular hemoglobin; increased red blood cell distribution width; increased erythrocyte cell number; abnormal vocalization; increased erythrocyte cell number	Immunodeficiency 46	56.705	anatomical structure development (GO:0048856); anatomical structure morphogenesis (GO:0009653); biological regulation (GO:0065007); biosynthetic process (GO:0009058); cell communication (GO:0007154); cell differentiation (GO:0030154); cellular developmental process (GO:0048869); cellular homeostasis (GO:0019725); chemical homeostasis (GO:0048878); developmental process (GO:0032502); homeostatic p…
Th	['MAR06728', 'MAR08537']	0	1	1	2	0	preweaning lethality, complete penetrance; abnormal gait	Autosomal Recessive Dopa-Responsive Dystonia	63.355	anatomical structure development (GO:0048856); anatomical structure morphogenesis (GO:0009653); animal organ development (GO:0048513); anterograde trans-synaptic signaling (GO:0098916); biological regulation (GO:0065007); biosynthetic process (GO:0009058); carbohydrate derivative metabolic process (GO:1901135); cell communication (GO:0007154); cell differentiation (GO:0030154); cell-cell signalin…
Tk2	['MAR06624', 'MAR04483', 'MAR06625']	0	1	1	None	None	None	Autosomal Recessive Progressive External Ophthalmoplegia	52.995	biosynthetic process (GO:0009058); carbohydrate derivative metabolic process (GO:1901135)
Tkt	['MAR04404', 'MAR04501']	0	1	1	4	0	embryonic lethality prior to organogenesis; preweaning lethality, complete penetrance; embryonic lethality prior to tooth bud stage; increased red blood cell distribution width	Transketolase Deficiency	35.875	biological regulation (GO:0065007); biosynthetic process (GO:0009058); carbohydrate derivative metabolic process (GO:1901135); glucose 6-phosphate metabolic process (GO:0051156); regulation of biological process (GO:0050789)
Tktl1	['MAR04404', 'MAR04501']	0	0	1	None	None	None	None	None
Tph1	['MAR04537', 'MAR02119']	0	0	1	None	None	None	None	None
Tph2	['MAR04537', 'MAR02119']	0	1	1	34	0	abnormal skin morphology; abnormal liver morphology; abnormal brain morphology; enlarged spleen; abnormal skin morphology; abnormal placenta morphology; small liver; abnormal testis morphology; abnormal skin morphology; no spontaneous movement	Major Depressive Disorder	79.53	biosynthetic process (GO:0009058)
Tpi1	['MAR04391']	0	1	1	1	4.89702e-05	increased bone mineral content	Triosephosphate Isomerase Deficiency	63.605	biosynthetic process (GO:0009058); carbohydrate derivative metabolic process (GO:1901135)
Tymp	['MAR04485']	0	0	1	None	None	None	Mitochondrial Neurogastrointestinal Encephalomyopathy	0
Ugcg	['MAR08248', 'MAR00761']	0	1	1	5	0	preweaning lethality, complete penetrance; increased neutrophil cell number; increased neutrophil cell number; increased circulating alanine transaminase level; decreased lymphocyte cell number	None	None	anatomical structure development (GO:0048856); animal organ development (GO:0048513); biological regulation (GO:0065007); biosynthetic process (GO:0009058); carbohydrate derivative metabolic process (GO:1901135); cell communication (GO:0007154); cell differentiation (GO:0030154); cellular developmental process (GO:0048869); developmental process (GO:0032502); multicellular organism development (G…
Ugdh	['MAR04122']	0	1	0	None	None	None	Developmental And Epileptic Encephalopathy 84	0	anatomical structure development (GO:0048856); anatomical structure morphogenesis (GO:0009653); biosynthetic process (GO:0009058); cell differentiation (GO:0030154); cellular developmental process (GO:0048869); developmental process (GO:0032502); embryo development (GO:0009790); multicellular organism development (GO:0007275); multicellular organismal process (GO:0032501); nervous system developm…
Urod	['MAR04750', 'MAR04772', 'MAR02198']	0	1	0	None	None	None	Hepatoerythropoietic Porphyria	0	biosynthetic process (GO:0009058)
Uros	['MAR04748']	0	1	0	2	4.1828e-05	increased leukocyte cell number; preweaning lethality, incomplete penetrance	Porphyria, Congenital Erythropoietic	65.81	biosynthetic process (GO:0009058); response to metal ion (GO:0010038)
Vapb	['MAR00730']	0	0	0	2	2.0233e-05	increased aggression; improved glucose tolerance	Spinal Muscular Atrophy, Late-Onset, Finkel Type	60.475
Vkorc1	['MAR09539']	0	1	0	3	0	preweaning lethality, complete penetrance; preweaning lethality, complete penetrance; preweaning lethality, complete penetrance	Vitamin K-Dependent Clotting Factors, Combined Deficiency Of, 2	52.675	anatomical structure development (GO:0048856); animal organ development (GO:0048513); biological regulation (GO:0065007); biosynthetic process (GO:0009058); developmental process (GO:0032502); multicellular organism development (GO:0007275); multicellular organismal process (GO:0032501); positive regulation of biological process (GO:0048518); positive regulation of multicellular organismal proces…
Vnn1	['MAR04717']	0	0	0	3	9.09484e-08	abnormal locomotor activation; abnormal tail movements; abnormal locomotor activation	None	None
Xdh	['MAR04648', 'MAR04520', 'MAR20114', 'MAR04649', 'MAR04519', 'MAR04650', 'MAR12472', 'MAR04646', 'MAR08755']	0	1	0	7	0	male infertility; abnormal skin morphology; abnormal skin morphology; abnormal lung morphology; persistence of hyaloid vascular system; cataract; abnormal vitreous body morphology	Xanthinuria, Type I	70.725	anatomical structure development (GO:0048856); anatomical structure morphogenesis (GO:0009653); animal organ development (GO:0048513); biological regulation (GO:0065007); biosynthetic process (GO:0009058); cell communication (GO:0007154); cell differentiation (GO:0030154); cellular developmental process (GO:0048869); developmental process (GO:0032502); multicellular organism development (GO:00072…
Xpr1	['MAR02351']	0	0	1	None	None	None	Basal Ganglia Calcification, Idiopathic, 6	0
Xylb	['MAR04595']	0	0	0	21	1.04177e-12	increased lean body mass; increased total body fat amount; increased bone mineral content; decreased circulating alkaline phosphatase level; increased bone mineral density; increased lean body mass; abnormal response to tactile stimuli; abnormal bone mineralization; abnormal response to tactile stimuli; abnormal startle reflex	None	None
Xylt1	['MAR07200']	0	1	0	12	0	abnormal facial morphology; abnormal facial morphology; abnormal limb morphology; abnormal limb morphology; preweaning lethality, complete penetrance; abnormal coat/hair pigmentation; abnormal vocalization; abnormal coat/hair pigmentation; abnormal vocalization; abnormal behavior	Desbuquois Syndrome	48.82	biosynthetic process (GO:0009058)
Xylt2	['MAR07200']	0	0	0	None	None	None	Pseudoxanthoma Elasticum	19.665
Zdhhc11	['MAR01088', 'MAR01091']	0	0	0	2	2.53263e-08	abnormal auditory brainstem response; abnormal auditory brainstem response	None	None
Zdhhc13	['MAR01088', 'MAR01091']	0	1	0	None	None	None	None	None	metal ion transport (GO:0030001)
Zdhhc15	['MAR01088', 'MAR01091']	0	0	0	None	None	None	None	None
Zdhhc17	['MAR01088', 'MAR01091']	0	0	0	None	None	None	None	None
Zdhhc2	['MAR01088', 'MAR01091']	0	0	0	3	1.93775e-11	abnormal lip morphology; dilated heart left ventricle; increased fasting circulating glucose level	None	None
Zdhhc21	['MAR01088', 'MAR01091']	0	0	0	None	None	None	None	None
Zdhhc23	['MAR01088', 'MAR01091']	0	0	0	3	4.06282e-05	cornea opacity; hyperactivity; thrombocytosis	None	None
Zdhhc24	['MAR01088', 'MAR01091']	0	0	0	1	7.9195e-05	decreased prepulse inhibition	None	None
Zdhhc8	['MAR01088', 'MAR01091']	0	0	0	None	None	None	None	None

## Sheet: recovered_essential
Gene_ID	Model_reactions	FBA_Essentiality	OGEE_v2_Essentiality	FluxGAT_Essentiality	IMPC_n_sig	IMPC_best_p	IMPC_top_mp_terms	Marker_symbol_disease	IMPC_top_disease	IMPC_top_phenodigm	Enriched_GO_Terms
Acly	['MAR04149']	0	1	1	None	None	None	None	None	None	biosynthetic process (GO:0009058)
Adk	['MAR04083', 'MAR04012']	0	1	1	15	0	preweaning lethality, complete penetrance; enlarged lung; abnormal thymus morphology; abnormal spleen morphology; enlarged thymus; abnormal skin morphology; abnormal thymus morphology; enlarged thymus; abnormal lung morphology; decreased exploration in new environment	Adk	Hypermethioninemia Due To Adenosine Kinase Deficiency	52.895	biological regulation (GO:0065007); biosynthetic process (GO:0009058); carbohydrate derivative metabolic process (GO:1901135); multicellular organismal process (GO:0032501); positive regulation of biological process (GO:0048518); positive regulation of multicellular organismal process (GO:0051240); regulation of biological process (GO:0050789); regulation of cellular process (GO:0050794); regulat…
Ak7	['MAR04480', 'MAR04004', 'MAR04002']	0	1	1	24	0	abnormal ovary morphology; enlarged thymus; enlarged heart; abnormal spleen morphology; abnormal skin morphology; enlarged thymus; abnormal thymus morphology; abnormal testis morphology; enlarged thymus; abnormal heart morphology	Ak7	Spermatogenic Failure 27	72.81	biosynthetic process (GO:0009058)
Alg2	['MAR07267', 'MAR07268']	0	1	1	6	0	preweaning lethality, complete penetrance; embryonic lethality prior to organogenesis; impaired righting response; increased circulating insulin level; decreased fasting circulating glucose level; abnormal digit morphology	Alg2	Congenital Disorder Of Glycosylation, Type Ii	25.88	biosynthetic process (GO:0009058); carbohydrate derivative metabolic process (GO:1901135); glycoprotein metabolic process (GO:0009100)
Arid4b	['MAR05337']	0	1	1	11	3.09044e-11	decreased total body fat amount; decreased total body fat amount; abnormal retina morphology; increased bone mineral density; hyperactivity; increased lean body mass; increased lean body mass; increased thigmotaxis; preweaning lethality, incomplete penetrance; preweaning lethality, incomplete penetrance	None	None	None	anatomical structure development (GO:0048856); animal organ development (GO:0048513); biological regulation (GO:0065007); biosynthetic process (GO:0009058); cell communication (GO:0007154); cell differentiation (GO:0030154); cellular developmental process (GO:0048869); developmental process (GO:0032502); multicellular organism development (GO:0007275); multicellular organismal process (GO:0032501…
Asl	['MAR03813']	0	1	1	None	None	None	Asl	Argininosuccinic Aciduria	60.36	anatomical structure development (GO:0048856); animal organ development (GO:0048513); biological regulation (GO:0065007); biosynthetic process (GO:0009058); cellular homeostasis (GO:0019725); chemical homeostasis (GO:0048878); developmental process (GO:0032502); homeostatic process (GO:0042592); intracellular chemical homeostasis (GO:0055082); multicellular organism development (GO:0007275); mult…
Ass1	['MAR03811']	0	1	1	None	None	None	Ass1	Citrullinemia, Classic	54.41	anatomical structure development (GO:0048856); animal organ development (GO:0048513); biological regulation (GO:0065007); biosynthetic process (GO:0009058); developmental process (GO:0032502); multicellular organism development (GO:0007275); multicellular organismal process (GO:0032501); positive regulation of biological process (GO:0048518); regulation of biological process (GO:0050789); regulat…
B3gat3	['MAR07205']	0	1	1	None	None	None	B3gat3	Multiple Joint Dislocations, Short Stature, And Craniofacial Dysmorphism With Or Without Congenital Heart Defects	34.56	biological regulation (GO:0065007); biosynthetic process (GO:0009058); carbohydrate derivative metabolic process (GO:1901135); glycoprotein metabolic process (GO:0009100); positive regulation of biological process (GO:0048518); regulation of biological process (GO:0050789); regulation of cellular process (GO:0050794)
Chka	['MAR00648', 'MAR00636']	0	1	1	1	0	preweaning lethality, complete penetrance	Chka	Neurodevelopmental Disorder With Microcephaly, Movement Abnormalities, And Seizures	0	biosynthetic process (GO:0009058)
Chst11	['MAR07491', 'MAR07551', 'MAR07498', 'MAR07509']	0	1	1	1	0	preweaning lethality, complete penetrance	Chst11	Osteochondrodysplasia, Brachydactyly, And Overlapping Malformed Digits	58.895	anatomical structure development (GO:0048856); anatomical structure morphogenesis (GO:0009653); animal organ development (GO:0048513); biological regulation (GO:0065007); biosynthetic process (GO:0009058); carbohydrate derivative metabolic process (GO:1901135); cell communication (GO:0007154); cell differentiation (GO:0030154); cellular developmental process (GO:0048869); developmental process (G…
Chst14	['MAR07491', 'MAR07551', 'MAR07498', 'MAR07509']	0	1	1	4	0	preweaning lethality, complete penetrance; decreased exploration in new environment; preweaning lethality, incomplete penetrance; preweaning lethality, incomplete penetrance	Chst14	Musculocontractural Ehlers-Danlos Syndrome	32.415	biosynthetic process (GO:0009058); carbohydrate derivative metabolic process (GO:1901135); glycoprotein metabolic process (GO:0009100)
Cs	['MAR04145']	0	1	1	6	2.41835e-07	abnormal retina blood vessel morphology; impaired glucose tolerance; abnormal digit morphology; decreased grip strength; decreased prepulse inhibition; preweaning lethality, complete penetrance	None	None	None
Ctsd	['MAR05285', 'MAR05286', 'MAR05290', 'MAR05272', 'MAR05278', 'MAR05261', 'MAR05265', 'MAR05282', 'MAR05284', 'MAR05287', 'MAR05276', 'MAR05259', 'MAR05263', 'MAR05274', 'MAR05280']	0	1	1	4	4.48395e-11	increased circulating aspartate transaminase level; decreased hematocrit; cornea opacity; preweaning lethality, incomplete penetrance	Ctsd	Ceroid Lipofuscinosis, Neuronal, 10	52.605	biological regulation (GO:0065007); cell communication (GO:0007154); positive regulation of biological process (GO:0048518); regulation of biological process (GO:0050789); regulation of cell communication (GO:0010646); regulation of cellular process (GO:0050794); regulation of signaling (GO:0023051); response to endogenous stimulus (GO:0009719); signal transduction (GO:0007165); signaling (GO:002…
Ctsf	['MAR05285', 'MAR05286', 'MAR05290', 'MAR05272', 'MAR05278', 'MAR05261', 'MAR05265', 'MAR05282', 'MAR05284', 'MAR05287', 'MAR05276', 'MAR05259', 'MAR05263', 'MAR05274', 'MAR05280']	0	1	1	None	None	None	Ctsf	Ceroid Lipofuscinosis, Neuronal, 13 (Kufs Type)	58.5
Ctsg	['MAR05285', 'MAR05286', 'MAR05290', 'MAR05272', 'MAR05278', 'MAR05261', 'MAR05265', 'MAR05282', 'MAR05284', 'MAR05287', 'MAR05276', 'MAR05259', 'MAR05263', 'MAR05274', 'MAR05280']	0	1	1	None	None	None	None	None	None	biological regulation (GO:0065007); biosynthetic process (GO:0009058); cell communication (GO:0007154); multicellular organismal process (GO:0032501); positive regulation of biological process (GO:0048518); regulation of biological process (GO:0050789); regulation of body fluid levels (GO:0050878); regulation of cellular process (GO:0050794); regulation of multicellular organismal process (GO:005…
Ctsl	['MAR05285', 'MAR05286', 'MAR05290', 'MAR05272', 'MAR05278', 'MAR05261', 'MAR05265', 'MAR05282', 'MAR05284', 'MAR05287', 'MAR05276', 'MAR05259', 'MAR05263', 'MAR05274', 'MAR05280']	0	1	1	None	None	None	None	None	None	anatomical structure development (GO:0048856); anatomical structure morphogenesis (GO:0009653); animal organ development (GO:0048513); biological regulation (GO:0065007); biosynthetic process (GO:0009058); carbohydrate derivative metabolic process (GO:1901135); cell communication (GO:0007154); cell differentiation (GO:0030154); cellular developmental process (GO:0048869); developmental process (G…
Dgka	['MAR00604']	0	1	1	None	None	None	None	None	None	biological regulation (GO:0065007); biosynthetic process (GO:0009058); cell communication (GO:0007154); regulation of biological process (GO:0050789); regulation of cellular process (GO:0050794); signal transduction (GO:0007165); signaling (GO:0023052)
Dgkd	['MAR00604']	0	1	1	5	0	preweaning lethality, complete penetrance; decreased fasting circulating glucose level; decreased lean body mass; decreased lean body mass; decreased circulating glucose level	None	None	None	biological regulation (GO:0065007); biosynthetic process (GO:0009058); cell communication (GO:0007154); positive regulation of biological process (GO:0048518); regulation of biological process (GO:0050789); regulation of cell communication (GO:0010646); regulation of cellular process (GO:0050794); regulation of signaling (GO:0023051); signal transduction (GO:0007165); signaling (GO:0023052)
Dpagt1	['MAR07264']	0	1	1	None	None	None	Dpagt1	Dpagt1-Cdg	0	biosynthetic process (GO:0009058); carbohydrate derivative metabolic process (GO:1901135); glycoprotein metabolic process (GO:0009100)
Egfr	['MAR00158']	0	1	1	1	4.76885e-06	decreased leukocyte cell number	Egfr	Neonatal Nephrocutaneous Inflammatory Syndrome	63.09	anatomical structure development (GO:0048856); anatomical structure morphogenesis (GO:0009653); animal organ development (GO:0048513); anterograde trans-synaptic signaling (GO:0098916); biological regulation (GO:0065007); biosynthetic process (GO:0009058); cell communication (GO:0007154); cell differentiation (GO:0030154); cell-cell signaling (GO:0007267); cellular developmental process (GO:00488…
Extl3	['MAR07213', 'MAR07211', 'MAR07207', 'MAR07209', 'MAR07215']	0	1	1	25	0	preweaning lethality, complete penetrance; abnormal kidney morphology; embryonic lethality prior to organogenesis; abnormal liver morphology; abnormal kidney morphology; enlarged spleen; abnormal kidney morphology; enlarged spleen; abnormal eye morphology; abnormal spleen morphology	Extl3	Skeletal Dysplasia-T-Cell Immunodeficiency-Developmental Delay Syndrome	39.725	anatomical structure development (GO:0048856); animal organ development (GO:0048513); biological regulation (GO:0065007); biosynthetic process (GO:0009058); carbohydrate derivative metabolic process (GO:1901135); cell communication (GO:0007154); cell differentiation (GO:0030154); cellular developmental process (GO:0048869); developmental process (GO:0032502); glycoprotein metabolic process (GO:00…
Fech	['MAR01044']	0	1	1	None	None	None	Fech	Autosomal Erythropoietic Protoporphyria	72.86	anatomical structure development (GO:0048856); biological regulation (GO:0065007); biosynthetic process (GO:0009058); cell differentiation (GO:0030154); cellular developmental process (GO:0048869); chemical homeostasis (GO:0048878); developmental process (GO:0032502); homeostatic process (GO:0042592); inorganic ion homeostasis (GO:0098771); monoatomic cation homeostasis (GO:0055080); monoatomic i…
Galc	['MAR00793', 'MAR08210', 'MAR00914']	0	1	1	None	None	None	Galc	Adult Krabbe Disease	70.005	anatomical structure development (GO:0048856); carbohydrate derivative metabolic process (GO:1901135); developmental process (GO:0032502); multicellular organism development (GO:0007275); multicellular organismal process (GO:0032501); nervous system development (GO:0007399); system development (GO:0048731)
Gatm	['MAR04582']	0	1	1	34	0	male infertility; female infertility; decreased circulating alkaline phosphatase level; decreased grip strength; decreased grip strength; decreased grip strength; decreased grip strength; decreased grip strength; decreased grip strength; decreased circulating alkaline phosphatase level	Gatm	Fanconi Renotubular Syndrome 1	47.9	anatomical structure development (GO:0048856); animal organ development (GO:0048513); biological regulation (GO:0065007); biosynthetic process (GO:0009058); developmental process (GO:0032502); homeostatic process (GO:0042592); multicellular organism development (GO:0007275); multicellular organismal process (GO:0032501); positive regulation of biological process (GO:0048518); positive regulation …
Gbe1	['MAR05397']	0	1	1	6	0	preweaning lethality, complete penetrance; hyperplasia; hyperplasia; hyperplasia; hyperplasia; increased circulating creatinine level	Gbe1	Glycogen Storage Disease Iv	64.74	biological regulation (GO:0065007); biosynthetic process (GO:0009058); regulation of biological process (GO:0050789); regulation of cellular process (GO:0050794)
Gck	['MAR04394', 'MAR04494']	0	1	1	9	6.81713e-18	increased circulating alkaline phosphatase level; impaired glucose tolerance; increased circulating glucose level; impaired glucose tolerance; increased circulating fructosamine level; increased fasting circulating glucose level; increased circulating glucose level; increased circulating fructosamine level; preweaning lethality, incomplete penetrance	Gck	Maturity-Onset Diabetes Of The Young, Type 2	96.08	biological regulation (GO:0065007); biosynthetic process (GO:0009058); carbohydrate derivative metabolic process (GO:1901135); cell communication (GO:0007154); cell-cell signaling (GO:0007267); cellular homeostasis (GO:0019725); chemical homeostasis (GO:0048878); fructose 6-phosphate metabolic process (GO:0006002); glucose 6-phosphate metabolic process (GO:0051156); homeostatic process (GO:004259…
Gfpt1	['MAR04300']	0	1	1	5	0	preweaning lethality, complete penetrance; embryonic lethality prior to tooth bud stage; increased circulating cholesterol level; persistence of hyaloid vascular system; increased circulating HDL cholesterol level	Gfpt1	Myasthenic Syndrome, Congenital, 12	22.25	biological regulation (GO:0065007); biosynthetic process (GO:0009058); carbohydrate derivative metabolic process (GO:1901135); fructose 6-phosphate metabolic process (GO:0006002); glycoprotein metabolic process (GO:0009100); regulation of biological process (GO:0050789); regulation of cellular process (GO:0050794)
Glce	['MAR07217']	0	1	1	None	None	None	None	None	None	biological regulation (GO:0065007); biosynthetic process (GO:0009058); carbohydrate derivative metabolic process (GO:1901135); cell communication (GO:0007154); glycoprotein metabolic process (GO:0009100); positive regulation of biological process (GO:0048518); regulation of biological process (GO:0050789); regulation of cell communication (GO:0010646); regulation of cellular process (GO:0050794);…
Gnpnat1	['MAR04628']	0	1	1	None	None	None	Gnpnat1	Rhizomelic Dysplasia, Ain-Naz Type	17.875	biosynthetic process (GO:0009058); carbohydrate derivative metabolic process (GO:1901135)
Gpd2	['MAR06911', 'MAR00449', 'MAR01169']	0	1	1	None	None	None	Gpd2	Type 2 Diabetes Mellitus	53.465	anatomical structure development (GO:0048856); animal organ development (GO:0048513); biosynthetic process (GO:0009058); carbohydrate derivative metabolic process (GO:1901135); developmental process (GO:0032502); multicellular organism development (GO:0007275); multicellular organismal process (GO:0032501); system development (GO:0048731)
Gpi1	['MAR04381']	0	1	1	None	None	None	Gpi1	Anemia, Congenital, Nonspherocytic Hemolytic, 4	54.66	anatomical structure development (GO:0048856); anatomical structure morphogenesis (GO:0009653); biological regulation (GO:0065007); biosynthetic process (GO:0009058); carbohydrate derivative metabolic process (GO:1901135); cell communication (GO:0007154); chemical homeostasis (GO:0048878); developmental process (GO:0032502); embryo development (GO:0009790); fructose 6-phosphate metabolic process …
Gss	['MAR04326']	0	1	1	None	None	None	Gss	Anemia, Congenital, Nonspherocytic Hemolytic, 6	0	biosynthetic process (GO:0009058); response to metal ion (GO:0010038)
Has2	['MAR07569', 'MAR07568']	0	1	1	None	None	None	None	None	None	anatomical structure development (GO:0048856); anatomical structure morphogenesis (GO:0009653); animal organ development (GO:0048513); biological regulation (GO:0065007); biosynthetic process (GO:0009058); carbohydrate derivative metabolic process (GO:1901135); cell differentiation (GO:0030154); cellular developmental process (GO:0048869); chemical homeostasis (GO:0048878); developmental process …
Hk1	['MAR04495', 'MAR04496', 'MAR04490', 'MAR04319', 'MAR04493', 'MAR04394', 'MAR04492', 'MAR04489', 'MAR04488', 'MAR04494', 'MAR04487', 'MAR04486']	0	1	1	None	None	None	Hk1	Anemia, Congenital, Nonspherocytic Hemolytic, 5	75.81	biological regulation (GO:0065007); biosynthetic process (GO:0009058); carbohydrate derivative metabolic process (GO:1901135); cellular homeostasis (GO:0019725); chemical homeostasis (GO:0048878); fructose 6-phosphate metabolic process (GO:0006002); glucose 6-phosphate metabolic process (GO:0051156); homeostatic process (GO:0042592); intracellular chemical homeostasis (GO:0055082); mannose metabo…
Hk2	['MAR04495', 'MAR04496', 'MAR04490', 'MAR04319', 'MAR04493', 'MAR04394', 'MAR04492', 'MAR04489', 'MAR04488', 'MAR04494', 'MAR04487', 'MAR04486']	0	1	1	None	None	None	None	None	None	anatomical structure development (GO:0048856); anatomical structure morphogenesis (GO:0009653); animal organ development (GO:0048513); biological regulation (GO:0065007); carbohydrate derivative metabolic process (GO:1901135); cellular homeostasis (GO:0019725); chemical homeostasis (GO:0048878); developmental process (GO:0032502); fructose 6-phosphate metabolic process (GO:0006002); glucose 6-pho…
Hs3st1	['MAR07220', 'MAR07222']	0	1	1	None	None	None	None	None	None	biosynthetic process (GO:0009058); carbohydrate derivative metabolic process (GO:1901135); glycoprotein metabolic process (GO:0009100)
Ids	['MAR07241', 'MAR07247', 'MAR07517']	0	1	1	None	None	None	Ids	Mucopolysaccharidosis, Type Ii	68.095	carbohydrate derivative metabolic process (GO:1901135); glycoprotein metabolic process (GO:0009100)
Idua	['MAR07248', 'MAR07518', 'MAR07242', 'MAR07230']	0	1	1	32	0	thick skin; decreased total retina thickness; increased circulating alkaline phosphatase level; decreased total retina thickness; decreased total retina thickness; narrow eye opening; decreased total retina thickness; abnormal retina morphology; increased circulating lipase level; increased circulating unsaturated transferrin level	Idua	Hurler Syndrome	72.21	carbohydrate derivative metabolic process (GO:1901135); glycoprotein metabolic process (GO:0009100)
Ippk	['MAR06576']	0	1	1	12	0	embryonic lethality prior to tooth bud stage; embryonic growth retardation; preweaning lethality, complete penetrance; embryonic growth retardation; embryonic growth retardation; preweaning lethality, complete penetrance; abnormal embryo size; embryonic growth retardation; preweaning lethality, complete penetrance; abnormal embryo size	None	None	None	biological regulation (GO:0065007); biosynthetic process (GO:0009058); positive regulation of biological process (GO:0048518); regulation of biological process (GO:0050789); regulation of cellular process (GO:0050794)
Itpkb	['MAR06563']	0	1	1	None	None	None	None	None	None	anatomical structure development (GO:0048856); biological regulation (GO:0065007); biosynthetic process (GO:0009058); cell communication (GO:0007154); cell differentiation (GO:0030154); cellular developmental process (GO:0048869); developmental process (GO:0032502); homeostatic process (GO:0042592); multicellular organism development (GO:0007275); multicellular organismal process (GO:0032501); po…
Ivd	['MAR03770']	0	1	1	2	2.38917e-07	preweaning lethality, complete penetrance; abnormal lens morphology	Ivd	Isovaleric Acidemia	0
Kpna6	['MAR07743']	0	1	1	None	None	None	None	None	None	biological regulation (GO:0065007); biosynthetic process (GO:0009058); multicellular organismal process (GO:0032501); positive regulation of biological process (GO:0048518); positive regulation of multicellular organismal process (GO:0051240); regulation of biological process (GO:0050789); regulation of cellular process (GO:0050794); regulation of multicellular organismal process (GO:0051239)
Man2a1	['MAR07324']	0	1	1	20	0	abnormal cecum morphology; abnormal cecum morphology; increased red blood cell distribution width; increased circulating aspartate transaminase level; increased red blood cell distribution width; increased circulating amylase level; increased circulating bilirubin level; increased circulating aspartate transaminase level; increased mean platelet volume; decreased blood urea nitrogen level	None	None	None	anatomical structure development (GO:0048856); anatomical structure morphogenesis (GO:0009653); animal organ development (GO:0048513); biological regulation (GO:0065007); biosynthetic process (GO:0009058); carbohydrate derivative metabolic process (GO:1901135); cell differentiation (GO:0030154); cellular developmental process (GO:0048869); developmental process (GO:0032502); embryo development (G…
Man2a2	['MAR07324']	0	1	1	None	None	None	None	None	None	biosynthetic process (GO:0009058); carbohydrate derivative metabolic process (GO:1901135); glycoprotein metabolic process (GO:0009100); mannose metabolic process (GO:0006013)
Mgat1	['MAR07323']	0	1	1	5	1.78986e-06	preweaning lethality, complete penetrance; decreased exploration in new environment; decreased cardiac stroke volume; decreased red blood cell distribution width; hyperactivity	None	None	None	anatomical structure development (GO:0048856); biosynthetic process (GO:0009058); carbohydrate derivative metabolic process (GO:1901135); developmental process (GO:0032502); embryo development (GO:0009790); glycoprotein metabolic process (GO:0009100); multicellular organism development (GO:0007275); multicellular organismal process (GO:0032501)
Mpi	['MAR04383']	0	1	1	4	0	preweaning lethality, complete penetrance; increased circulating calcium level; abnormal bone mineralization; increased prepulse inhibition	Mpi	Mpi-Cdg	18.245	biosynthetic process (GO:0009058); carbohydrate derivative metabolic process (GO:1901135); fructose 6-phosphate metabolic process (GO:0006002); mannose metabolic process (GO:0006013)
Mtap	['MAR05384']	0	1	1	44	0	abnormal skin morphology; abnormal allantois morphology; embryonic growth retardation; abnormal skin morphology; abnormal skin morphology; enlarged spleen; abnormal skin morphology; abnormal skin morphology; preweaning lethality, complete penetrance; abnormal visceral yolk sac morphology	Mtap	Diaphyseal Medullary Stenosis With Malignant Fibrous Histiocytoma	36.13	biosynthetic process (GO:0009058); carbohydrate derivative metabolic process (GO:1901135)
Mthfs	['MAR04666', 'MAR08143']	0	1	1	None	None	None	Mthfs	Neurodevelopmental Disorder With Microcephaly, Epilepsy, And Hypomyelination	0	biosynthetic process (GO:0009058)
Naglu	['MAR07229', 'MAR07240', 'MAR07250', 'MAR07246', 'MAR07234']	0	1	1	None	None	None	Naglu	Charcot-Marie-Tooth Disease, Axonal, Type 2V	49.39	anatomical structure development (GO:0048856); anatomical structure morphogenesis (GO:0009653); animal organ development (GO:0048513); biological regulation (GO:0065007); biosynthetic process (GO:0009058); carbohydrate derivative metabolic process (GO:1901135); cell communication (GO:0007154); cell differentiation (GO:0030154); cellular developmental process (GO:0048869); chemical homeostasis (GO…
Nat8l	['MAR08626']	0	1	1	None	None	None	Nat8l	N-Acetylaspartate Deficiency	44.595
Oca2	['MAR05062']	0	1	1	None	None	None	Oca2	Albinism, Oculocutaneous, Type Ii	66.915	anatomical structure development (GO:0048856); biological regulation (GO:0065007); biosynthetic process (GO:0009058); cell differentiation (GO:0030154); cellular developmental process (GO:0048869); cellular homeostasis (GO:0019725); chemical homeostasis (GO:0048878); developmental process (GO:0032502); homeostatic process (GO:0042592); intracellular chemical homeostasis (GO:0055082); intracellula…
Oxct1	['MAR03787']	0	1	1	None	None	None	Oxct1	Succinyl-Coa:3-Oxoacid-Coa Transferase Deficiency	40.005	biological regulation (GO:0065007); cell communication (GO:0007154); cell-cell signaling (GO:0007267); cellular homeostasis (GO:0019725); chemical homeostasis (GO:0048878); homeostatic process (GO:0042592); intracellular chemical homeostasis (GO:0055082); positive regulation of biological process (GO:0048518); regulation of biological process (GO:0050789); regulation of cell communication (GO:001…
Pdss2	['MAR06901']	0	1	1	12	0	embryonic lethality prior to tooth bud stage; embryonic lethality prior to organogenesis; preweaning lethality, complete penetrance; abnormal tooth morphology; vertebral fusion; thrombocytopenia; decreased thigmotaxis; increased total body fat amount; increased total body fat amount; increased circulating bilirubin level	Pdss2	Coenzyme Q10 Deficiency, Primary, 3	56.81	anatomical structure development (GO:0048856); animal organ development (GO:0048513); biological regulation (GO:0065007); biosynthetic process (GO:0009058); developmental process (GO:0032502); multicellular organism development (GO:0007275); multicellular organismal process (GO:0032501); nervous system development (GO:0007399); regulation of body fluid levels (GO:0050878); system development (GO:…
Pdxk	['MAR04065', 'MAR04066', 'MAR04068']	0	1	1	1	0	preweaning lethality, complete penetrance	Pdxk	Neuropathy, Hereditary Motor And Sensory, Type Vic, With Optic Atrophy	0	biological regulation (GO:0065007); biosynthetic process (GO:0009058); regulation of biological process (GO:0050789); regulation of cellular process (GO:0050794)
Pi4k2a	['MAR08830', 'MAR06546']	0	1	1	None	None	None	Pi4k2a	Neurodevelopmental Disorder With Hyperkinetic Movements, Seizures, And Structural Brain Abnormalities	43.21	biosynthetic process (GO:0009058); multicellular organismal process (GO:0032501)
Pik3ca	['MAR08816', 'MAR06555']	0	1	1	None	None	None	Pik3ca	Klippel-Tr√©naunay Syndrome	51.435	anatomical structure development (GO:0048856); anatomical structure morphogenesis (GO:0009653); animal organ development (GO:0048513); biological regulation (GO:0065007); biosynthetic process (GO:0009058); cell communication (GO:0007154); cell differentiation (GO:0030154); cellular developmental process (GO:0048869); cellular homeostasis (GO:0019725); chemical homeostasis (GO:0048878); developmen…
Pik3cb	['MAR08816', 'MAR06555']	0	1	1	8	0	hypoplasia; hypoplasia; decreased circulating creatinine level; increased hemoglobin content; abnormal coat/hair pigmentation; increased mean corpuscular hemoglobin; increased hemoglobin content; increased mean corpuscular hemoglobin	None	None	None	anatomical structure development (GO:0048856); anatomical structure morphogenesis (GO:0009653); biological regulation (GO:0065007); biosynthetic process (GO:0009058); cell communication (GO:0007154); cellular homeostasis (GO:0019725); chemical homeostasis (GO:0048878); developmental process (GO:0032502); embryo development (GO:0009790); homeostatic process (GO:0042592); inorganic ion homeostasis …
Pikfyve	['MAR06544']	0	1	1	None	None	None	Pikfyve	Corneal Dystrophy, Fleck	0	anatomical structure development (GO:0048856); anatomical structure morphogenesis (GO:0009653); biological regulation (GO:0065007); biosynthetic process (GO:0009058); cell communication (GO:0007154); developmental process (GO:0032502); multicellular organism development (GO:0007275); multicellular organismal process (GO:0032501); nervous system development (GO:0007399); regulation of biological p…
Pmm2	['MAR04385']	0	1	1	6	0	preweaning lethality, complete penetrance; enlarged lymph nodes; embryonic lethality prior to tooth bud stage; embryonic lethality prior to organogenesis; preweaning lethality, complete penetrance; increased blood urea nitrogen level	Pmm2	Congenital Disorder Of Glycosylation, Type Ia	48.86	biosynthetic process (GO:0009058); carbohydrate derivative metabolic process (GO:1901135); glycoprotein metabolic process (GO:0009100); mannose metabolic process (GO:0006013)
Pomt1	['MAR08378']	0	1	1	None	None	None	Pomt1	Muscular Dystrophy-Dystroglycanopathy (Limb-Girdle), Type C, 1	26.275	biological regulation (GO:0065007); biosynthetic process (GO:0009058); carbohydrate derivative metabolic process (GO:1901135); glycoprotein metabolic process (GO:0009100); positive regulation of biological process (GO:0048518); regulation of biological process (GO:0050789); regulation of cellular process (GO:0050794)
Pomt2	['MAR08378']	0	1	1	None	None	None	Pomt2	Muscle-Eye-Brain Disease	15.32	anatomical structure development (GO:0048856); animal organ development (GO:0048513); biological regulation (GO:0065007); biosynthetic process (GO:0009058); carbohydrate derivative metabolic process (GO:1901135); developmental process (GO:0032502); glycoprotein metabolic process (GO:0009100); multicellular organism development (GO:0007275); multicellular organismal process (GO:0032501); nervous s…
Prps1	['MAR04052']	0	1	1	4	0	preweaning lethality, complete penetrance; increased neutrophil cell number; decreased lymphocyte cell number; increased circulating total protein level	Prps1	X-Linked Intellectual Disability-Limb Spasticity-Retinal Dystrophy-Arginine Vasopressin Deficiency	28.835	biosynthetic process (GO:0009058); carbohydrate derivative metabolic process (GO:1901135); glucose 6-phosphate metabolic process (GO:0051156)
Psap	['MAR12037', 'MAR12053', 'MAR12036']	0	1	1	None	None	None	Psap	Metachromatic Leukodystrophy Due To Saposin B Deficiency	71.525	anatomical structure development (GO:0048856); anatomical structure morphogenesis (GO:0009653); animal organ development (GO:0048513); biological regulation (GO:0065007); biosynthetic process (GO:0009058); carbohydrate derivative metabolic process (GO:1901135); cell communication (GO:0007154); cell differentiation (GO:0030154); cellular developmental process (GO:0048869); developmental process (G…
Ptdss2	['MAR00622']	0	1	1	None	None	None	None	None	None	biosynthetic process (GO:0009058)
Rfk	['MAR06506']	0	1	1	17	0	single kidney; abnormal kidney morphology; abnormal testis morphology; preweaning lethality, complete penetrance; abnormal spleen morphology; enlarged testis; small spleen; abnormal spleen morphology; preweaning lethality, complete penetrance; abnormal kidney morphology	None	None	None	biosynthetic process (GO:0009058); carbohydrate derivative metabolic process (GO:1901135)
Rpia	['MAR04352', 'MAR04351']	0	1	1	4	0	preweaning lethality, complete penetrance; decreased circulating calcium level; decreased circulating glycerol level; decreased circulating HDL cholesterol level	Rpia	Ribose 5-Phosphate Isomerase Deficiency	29.07	carbohydrate derivative metabolic process (GO:1901135); glucose 6-phosphate metabolic process (GO:0051156)
Sgsh	['MAR07238', 'MAR07232', 'MAR07244', 'MAR07227']	0	1	1	21	0	vacuolation; hydropic degeneration; vacuolation; vacuolation; vacuolation; vacuolation; vacuolation; hydropic degeneration; vacuolation; vacuolation	Sgsh	Mucopolysaccharidosis, Type Iiia	60.1	carbohydrate derivative metabolic process (GO:1901135); glycoprotein metabolic process (GO:0009100); multicellular organismal process (GO:0032501)
Slc20a1	['MAR04910', 'MAR04912']	0	1	1	None	None	None	None	None	None	anatomical structure development (GO:0048856); animal organ development (GO:0048513); developmental process (GO:0032502); metal ion transport (GO:0030001)
Slc20a2	['MAR04910', 'MAR04912']	0	1	1	37	0	developmental dysplasia; developmental dysplasia; mineralisation; developmental and structural abnormality; mineralisation; abnormal lens morphology; cataract; cataract; abnormal lens morphology; abnormal incisor color	Slc20a2	Bilateral Striopallidodentate Calcinosis	41.68	anatomical structure development (GO:0048856); animal organ development (GO:0048513); biological regulation (GO:0065007); developmental process (GO:0032502); metal ion transport (GO:0030001); multicellular organism development (GO:0007275); multicellular organismal process (GO:0032501); positive regulation of biological process (GO:0048518); positive regulation of developmental process (GO:005109…
Slc25a37	['MAR05420']	0	1	1	None	None	None	None	None	None
Slc34a1	['MAR04910']	0	1	1	None	None	None	Slc34a1	Hypercalcemia, Infantile, 2	87.245	anatomical structure development (GO:0048856); anatomical structure morphogenesis (GO:0009653); animal organ development (GO:0048513); biological regulation (GO:0065007); carbohydrate derivative metabolic process (GO:1901135); chemical homeostasis (GO:0048878); developmental process (GO:0032502); glycoprotein metabolic process (GO:0009100); homeostatic process (GO:0042592); inorganic ion homeosta…
Slc34a2	['MAR04910']	0	1	1	None	None	None	Slc34a2	Pulmonary Alveolar Microlithiasis	28.175	anatomical structure development (GO:0048856); cellular homeostasis (GO:0019725); chemical homeostasis (GO:0048878); developmental process (GO:0032502); embryo development (GO:0009790); homeostatic process (GO:0042592); inorganic ion homeostasis (GO:0098771); intracellular chemical homeostasis (GO:0055082); metal ion transport (GO:0030001); multicellular organism development (GO:0007275); multice…
Slc7a10	['MAR09191', 'MAR05492', 'MAR05497', 'MAR05076', 'MAR05084', 'MAR05458', 'MAR05460', 'MAR08733', 'MAR05079', 'MAR07643', 'MAR05473', 'MAR05470', 'MAR05487', 'MAR08734', 'MAR09190', 'MAR07644', 'MAR05077', 'MAR05091']	0	1	1	None	None	None	None	None	None	anterograde trans-synaptic signaling (GO:0098916); biological regulation (GO:0065007); cell communication (GO:0007154); cell differentiation (GO:0030154); cell-cell signaling (GO:0007267); cellular developmental process (GO:0048869); chemical synaptic transmission (GO:0007268); developmental process (GO:0032502); positive regulation of biological process (GO:0048518); regulation of biological pro…
Taldo1	['MAR04565']	0	1	1	None	None	None	Taldo1	Transaldolase Deficiency	15.295	carbohydrate derivative metabolic process (GO:1901135); fructose 6-phosphate metabolic process (GO:0006002); glucose 6-phosphate metabolic process (GO:0051156)
Th	['MAR06728', 'MAR08537']	0	1	1	2	0	preweaning lethality, complete penetrance; abnormal gait	Th	Autosomal Recessive Dopa-Responsive Dystonia	63.355	anatomical structure development (GO:0048856); anatomical structure morphogenesis (GO:0009653); animal organ development (GO:0048513); anterograde trans-synaptic signaling (GO:0098916); biological regulation (GO:0065007); biosynthetic process (GO:0009058); carbohydrate derivative metabolic process (GO:1901135); cell communication (GO:0007154); cell differentiation (GO:0030154); cell-cell signalin…
Tk2	['MAR06624', 'MAR04483', 'MAR06625']	0	1	1	None	None	None	Tk2	Autosomal Recessive Progressive External Ophthalmoplegia	52.995	biosynthetic process (GO:0009058); carbohydrate derivative metabolic process (GO:1901135)
Tkt	['MAR04404', 'MAR04501']	0	1	1	4	0	embryonic lethality prior to organogenesis; preweaning lethality, complete penetrance; embryonic lethality prior to tooth bud stage; increased red blood cell distribution width	Tkt	Transketolase Deficiency	35.875	biological regulation (GO:0065007); biosynthetic process (GO:0009058); carbohydrate derivative metabolic process (GO:1901135); glucose 6-phosphate metabolic process (GO:0051156); regulation of biological process (GO:0050789)
Tph2	['MAR04537', 'MAR02119']	0	1	1	34	0	abnormal skin morphology; abnormal liver morphology; abnormal brain morphology; enlarged spleen; abnormal skin morphology; abnormal placenta morphology; small liver; abnormal testis morphology; abnormal skin morphology; no spontaneous movement	Tph2	Major Depressive Disorder	79.53	biosynthetic process (GO:0009058)
Tpi1	['MAR04391']	0	1	1	1	4.89702e-05	increased bone mineral content	Tpi1	Triosephosphate Isomerase Deficiency	63.605	biosynthetic process (GO:0009058); carbohydrate derivative metabolic process (GO:1901135)
Ugcg	['MAR08248', 'MAR00761']	0	1	1	5	0	preweaning lethality, complete penetrance; increased neutrophil cell number; increased neutrophil cell number; increased circulating alanine transaminase level; decreased lymphocyte cell number	None	None	None	anatomical structure development (GO:0048856); animal organ development (GO:0048513); biological regulation (GO:0065007); biosynthetic process (GO:0009058); carbohydrate derivative metabolic process (GO:1901135); cell communication (GO:0007154); cell differentiation (GO:0030154); cellular developmental process (GO:0048869); developmental process (GO:0032502); multicellular organism development (G…

## Sheet: novel_essential
Gene_ID	Model_reactions	FBA_Essentiality	OGEE_v2_Essentiality	FluxGAT_Essentiality	IMPC_n_sig	IMPC_best_p	IMPC_top_mp_terms	Marker_symbol_disease	IMPC_top_disease	IMPC_top_phenodigm	Enriched_GO_Terms
Acacb	['MAR04295', 'MAR20112']	0	0	1	None	None	None	None	None	None
Acad8	['MAR04480', 'MAR03163', 'MAR03212']	0	0	1	None	None	None	Acad8	Isobutyryl-Coa Dehydrogenase Deficiency	43.755
Adpgk	['MAR07747']	0	0	1	6	7.1109e-06	increased grip strength; increased grip strength; decreased total body fat amount; increased lean body mass; increased bone mineral content; increased bone mineral density	None	None	None
Ak1	['MAR04480', 'MAR04004', 'MAR04002']	0	0	1	None	None	None	Ak1	Anemia, Congenital, Nonspherocytic Hemolytic, 3	25.38
Arsa	['MAR08209', 'MAR00790']	0	0	1	None	None	None	Arsa	Metachromatic Leukodystrophy	57.93
Arsb	['MAR07514', 'MAR07506', 'MAR07558', 'MAR07502', 'MAR07564']	0	0	1	None	None	None	Arsb	Mucopolysaccharidosis, Type Vi	65.35
B3gat1	['MAR07205']	0	0	1	None	None	None	None	None	None
Cerk	['MAR00760']	0	0	1	None	None	None	None	None	None
Chkb	['MAR00648', 'MAR00636']	0	0	1	3	None	preweaning lethality, incomplete penetrance; preweaning lethality, incomplete penetrance; preweaning lethality, incomplete penetrance	Chkb	Muscular Dystrophy, Congenital, Megaconial Type	64.66
Ctsb	['MAR05285', 'MAR05286', 'MAR05290', 'MAR05272', 'MAR05278', 'MAR05261', 'MAR05265', 'MAR05282', 'MAR05284', 'MAR05287', 'MAR05276', 'MAR05259', 'MAR05263', 'MAR05274', 'MAR05280']	0	0	1	None	None	None	Ctsb	Keratolytic Winter Erythema	36.385	MHC class II antigen presentation (REAC:R-MMU-2132295); Trafficking and processing of endosomal TLR (REAC:R-MMU-1679131)
Ctsc	['MAR05285', 'MAR05286', 'MAR05290', 'MAR05272', 'MAR05278', 'MAR05261', 'MAR05265', 'MAR05282', 'MAR05284', 'MAR05287', 'MAR05276', 'MAR05259', 'MAR05263', 'MAR05274', 'MAR05280']	0	0	1	None	None	None	Ctsc	Haim-Munk Syndrome	28.77	MHC class II antigen presentation (REAC:R-MMU-2132295)
Ctse	['MAR05285', 'MAR05286', 'MAR05290', 'MAR05272', 'MAR05278', 'MAR05261', 'MAR05265', 'MAR05282', 'MAR05284', 'MAR05287', 'MAR05276', 'MAR05259', 'MAR05263', 'MAR05274', 'MAR05280']	0	0	1	None	None	None	None	None	None	MHC class II antigen presentation (REAC:R-MMU-2132295)
Ctsh	['MAR05285', 'MAR05286', 'MAR05290', 'MAR05272', 'MAR05278', 'MAR05261', 'MAR05265', 'MAR05282', 'MAR05284', 'MAR05287', 'MAR05276', 'MAR05259', 'MAR05263', 'MAR05274', 'MAR05280']	0	0	1	7	2.10034e-06	abnormal retina outer nuclear layer morphology; increased bone mineral density; abnormal retina inner nuclear layer morphology; increased bone mineral content; abnormal eye anterior chamber depth; decreased total retina thickness; increased bone mineral content	Ctsh	Narcolepsy Type 1	0	MHC class II antigen presentation (REAC:R-MMU-2132295)
Ctsk	['MAR05285', 'MAR05286', 'MAR05290', 'MAR05272', 'MAR05278', 'MAR05261', 'MAR05265', 'MAR05282', 'MAR05284', 'MAR05287', 'MAR05276', 'MAR05259', 'MAR05263', 'MAR05274', 'MAR05280']	0	0	1	15	0	spermatogenesis defect; osteopetrosis; osteopetrosis; dysplasia; hypoplasia; osteopetrosis; abnormal uterus morphology; short tibia; short tibia; decreased prepulse inhibition	Ctsk	Pycnodysostosis	71.115	MHC class II antigen presentation (REAC:R-MMU-2132295); Trafficking and processing of endosomal TLR (REAC:R-MMU-1679131)
Ctso	['MAR05285', 'MAR05286', 'MAR05290', 'MAR05272', 'MAR05278', 'MAR05261', 'MAR05265', 'MAR05282', 'MAR05284', 'MAR05287', 'MAR05276', 'MAR05259', 'MAR05263', 'MAR05274', 'MAR05280']	0	0	1	4	2.36926e-10	increased mean platelet volume; decreased circulating calcium level; abnormal vibrissa morphology; decreased circulating bilirubin level	None	None	None	MHC class II antigen presentation (REAC:R-MMU-2132295)
Ctss	['MAR05285', 'MAR05286', 'MAR05290', 'MAR05272', 'MAR05278', 'MAR05261', 'MAR05265', 'MAR05282', 'MAR05284', 'MAR05287', 'MAR05276', 'MAR05259', 'MAR05263', 'MAR05274', 'MAR05280']	0	0	1	2	1.51519e-05	increased hematocrit; decreased spleen weight	None	None	None	MHC class II antigen presentation (REAC:R-MMU-2132295); Trafficking and processing of endosomal TLR (REAC:R-MMU-1679131)
Ctsw	['MAR05285', 'MAR05286', 'MAR05290', 'MAR05272', 'MAR05278', 'MAR05261', 'MAR05265', 'MAR05282', 'MAR05284', 'MAR05287', 'MAR05276', 'MAR05259', 'MAR05263', 'MAR05274', 'MAR05280']	0	0	1	None	None	None	None	None	None
Ctsz	['MAR05285', 'MAR05286', 'MAR05290', 'MAR05272', 'MAR05278', 'MAR05261', 'MAR05265', 'MAR05282', 'MAR05284', 'MAR05287', 'MAR05276', 'MAR05259', 'MAR05263', 'MAR05274', 'MAR05280']	0	0	1	1	6.90976e-05	increased mean platelet volume	None	None	None
Dgkb	['MAR00604']	0	0	1	5	8.76723e-06	prolonged RR interval; decreased heart rate; increased grip strength; hyperactivity; hyperactivity	None	None	None
Dgke	['MAR00604']	0	0	1	6	0	membraneous glomerulonephritis; abnormal testis morphology; abnormal sternum morphology; membraneous glomerulonephritis; hyperactivity; decreased circulating creatinine level	Dgke	Nephrotic Syndrome, Type 7	23.28
Etnk1	['MAR00648']	0	0	1	2	0	abnormal spleen morphology; increased bone mineral density	None	None	None
Etnk2	['MAR00648']	0	0	1	None	None	None	None	None	None
Extl2	['MAR07207']	0	0	1	None	None	None	None	None	None
Gfpt2	['MAR04300']	0	0	1	9	3.88147e-09	abnormal tooth morphology; increased fasting circulating glucose level; increased red blood cell distribution width; abnormal retina vasculature morphology; abnormal lens morphology; decreased circulating serum albumin level; abnormal vocalization; abnormal lens morphology; abnormal retina blood vessel morphology	None	None	None
Gnmt	['MAR03901']	0	0	1	None	None	None	Gnmt	Glycine N-Methyltransferase Deficiency	74.63
Hal	['MAR04437']	0	0	1	3	3.00786e-05	abnormal gait; decreased locomotor activity; decreased grip strength	Hal	Histidinemia	70.685
Has1	['MAR07569', 'MAR07568']	0	0	1	2	1.05569e-09	decreased eosinophil cell number; increased basophil cell number	None	None	None
Has3	['MAR07569', 'MAR07568']	0	0	1	5	8.96909e-07	abnormal coat appearance; abnormal coat appearance; increased lean body mass; increased lean body mass; decreased circulating alkaline phosphatase level	None	None	None
Itpka	['MAR06563']	0	0	1	None	None	None	None	None	None
Itpkc	['MAR06563']	0	0	1	None	None	None	None	None	None
Lalba	['MAR07674']	0	0	1	None	None	None	None	None	None
Lgmn	['MAR05285', 'MAR05286', 'MAR05290', 'MAR05272', 'MAR05278', 'MAR05261', 'MAR05265', 'MAR05282', 'MAR05284', 'MAR05287', 'MAR05276', 'MAR05259', 'MAR05263', 'MAR05274', 'MAR05280']	0	0	1	3	3.19835e-10	short tibia; decreased prepulse inhibition; decreased body length	None	None	None	MHC class II antigen presentation (REAC:R-MMU-2132295); Trafficking and processing of endosomal TLR (REAC:R-MMU-1679131)
Nagk	['MAR04524']	0	0	1	4	2.06527e-06	increased neutrophil cell number; decreased circulating serum albumin level; decreased circulating total protein level; increased fasting circulating glucose level	None	None	None
Pah	['MAR08539']	0	0	1	18	0	cataract; lens extrusion; cataract; lens extrusion; small spleen; abnormal sternum morphology; dysplasia; abnormal sternum morphology; female infertility; abnormal sternum morphology; microphthalmia; dysplasia	Pah	Phenylketonuria	60.52
Pik3cd	['MAR08816', 'MAR06555']	0	0	1	None	None	None	Pik3cd	Immunodeficiency 14B, Autosomal Recessive	81.725
Pik3cg	['MAR08816', 'MAR06555']	0	0	1	3	2.13828e-05	increased body length; increased bone mineral density; decreased circulating potassium level	Pik3cg	Immunodeficiency 97 With Autoinflammation	72.525
Pmm1	['MAR04385']	0	0	1	None	None	None	None	None	None
Prps2	['MAR04052']	0	0	1	None	None	None	None	None	None
Ptdss1	['MAR00623']	0	0	1	4	1.58179e-13	increased circulating calcium level; increased circulating calcium level; increased prepulse inhibition; decreased large unstained cell number	Ptdss1	Lenz-Majewski Hyperostotic Dwarfism	0
Slc22a4	['MAR02621', 'MAR02664', 'MAR02673', 'MAR02682', 'MAR02691', 'MAR02703', 'MAR02712', 'MAR02722', 'MAR02734', 'MAR02744', 'MAR02624', 'MAR02748', 'MAR02760', 'MAR02772', 'MAR02609', 'MAR02652', 'MAR02655', 'MAR02649', 'MAR08676', 'MAR00137', 'MAR02638', 'MAR02775', 'MAR02661', 'MAR02670', 'MAR02606', 'MAR02679', 'MAR02688', 'MAR02644', 'MAR02700', 'MAR02709', 'MAR02718', 'MAR02731', 'MAR02764', 'M…	0	0	1	1	0	enlarged cecum	Slc22a4	Rheumatoid Arthritis	17.11
Slc25a28	['MAR05420']	0	0	1	1	8.84299e-05	abnormal cornea morphology	None	None	None
Slc25a38	['MAR05124']	0	0	1	3	0	preweaning lethality, complete penetrance; decreased locomotor activity; abnormal behavior	Slc25a38	Anemia, Sideroblastic, 2, Pyridoxine-Refractory	0
Slc34a3	['MAR04912']	0	0	1	None	None	None	Slc34a3	Hereditary Hypophosphatemic Rickets With Hypercalciuria	62.835
Sphk1	['MAR00744', 'MAR12081', 'MAR00773']	0	0	1	10	0	abnormal kidney morphology; abnormal kidney morphology; small kidney; abnormal skin morphology; small kidney; abnormal skin morphology; abnormal skin morphology; abnormal skin morphology; abnormal vitreous body morphology; cataract	None	None	None
Tktl1	['MAR04404', 'MAR04501']	0	0	1	None	None	None	None	None	None
Tph1	['MAR04537', 'MAR02119']	0	0	1	None	None	None	None	None	None
Tymp	['MAR04485']	0	0	1	None	None	None	Tymp	Mitochondrial Neurogastrointestinal Encephalomyopathy	0
Xpr1	['MAR02351']	0	0	1	None	None	None	Xpr1	Basal Ganglia Calcification, Idiopathic, 6	0
